# Supplementary material for: Comparative genomics of a vertically transmitted thiotrophic bacterial ectosymbiont and its close free‐living relative
Source: Mol Ecol Resour. 2023 Nov 27;24(1):e13889. doi: 10.1111/1755-0998.13889 (PMC10952691; doi:10.1111/1755-0998.13889)
Supplement: Supplementary file 7 — Table S1. Table S2. Table S3. Table S4. Table S5. Table S6. Table S7. Table S8. Table S9. [file MEN-24-0-s004.xlsx]

## Sheet: Table S1
Table S1. Sequences of the 16S rRNA gene employed for the phylogenies. In italics those species shown in the prunned tree.
sequenceID	speciesID	Year	Accession	PublishedTree	TipLabel	Database	Length	Start16S	End16S	Contig16S	Notes
1	1	2008	AJ441188	Stewart et al. 2008	Acharax johnsoni symbiont	GenBank	1362	1	1362	1
2	2	2017	NR_115265	Distel et al. 2017	Acidithiobacillus thiooxidans	RefSeq	1485	1	1485	1	Outgroup
3	3	2010	AF159045	Fujiwara et al. 2010	Acinetobacter calcoaceticus	GenBank	1500	1	1500	1
4	4	2010	AB539010	Fujiwara et al. 2010	Adipicola crypta symbiont	GenBank	1456	1	1456	1
5	5	2010	AB539012	Fujiwara et al. 2010	Adipicola pacifica symbiont	GenBank	1478	1	1478	1
6	6	2017	AJ404972	Distel et al. 2017	Alcalilimnicola halodurans	GenBank	1472	1	1472	1
7	7	2016	CP000453	Petersen et al. 2016	Alkalilimnicola ehrlichii	GenBank	1459	368230	369688	1	There's a second 16S copy with a single mismatch
8	8	2017	AF114783	Distel et al. 2017	Alkalispirillum mobile	GenBank	1464	1	1464	1
9	9	2009	AJ401209	Rinke et al. 2009	Allochromatium sp.	GenBank	1467	1	1467	1
10	10	1996	FM178268	Durand et al. 1996	Allochromatium vinosum	GenBank	1462	1	1462	1
11	10	2016	NC_013851	Petersen et al. 2016	Allochromatium vinosum	RefSeq	1448	112475	113922	1
12	11	2012	AM885866	Kleiner et al. 2012	Alteromonas genovensis	GenBank	1501	1	1501	1
13	12	2006	AB214932	Suzuki et al. 2006	Alviniconcha hessleri symbiont	GenBank	1414	1	1414	1
14	13	2017	AB235229	Distel et al. 2017	Alviniconcha sp. Lau Basin symbiont	GenBank	1376	1	1376	1
15	14	2017	AB235235	Distel et al. 2017	Alviniconcha sp. type1 symbiont	GenBank	1412	1	1412	1
16	15	2017	AJ006062	Distel et al. 2017	Amoebobacter roseus	GenBank	1391	1	1391	1
17	16	2017	FJ752440	Distel et al. 2017	Anodontia fragilis symbiont	GenBank	1503	1	1503	1
18	17	2017	EU983578	Distel et al. 2017	Anodontia ovum symbiont	GenBank	1499	1	1499	1
19	18	1996	L25711	Durand et al. 1996	Anodontia philippiana symbiont	GenBank	1463	1	1463	1
20	19	2017	AM404263	Distel et al. 2017	Aquisalimonas asiatica	GenBank	1468	1	1468	1
21	20	2017	HF954114	Distel et al. 2017	Aquisalimonas lutea	GenBank	1451	1	1451	1
22	21	2004	AF354606	Sunamura et al. 2004	Arctic water column bacterium	GenBank	1495	1	1495	1
23	22	2017	M26631	Distel et al. 2017	Arhodomonas aquaeolei	GenBank	1485	1	1485	1
24	23	2017	NR_118045	Distel et al. 2017	Arhodomonas recens	RefSeq	1487	1	1487	1
25	24	2017	DQ408758	Distel et al. 2017	Astomonema sp. symbiont	GenBank	1497	1	1497	1	The two sequences with the same TipLabel are actually different
26	25	2009	DQ408757	Rinke et al. 2009	Astomonema sp. symbiont	GenBank	1496	1	1496	1	The two sequences with the same TipLabel are actually different
27	26	2008	DQ077891	Newton et al. 2008	Bathymodiolus aff. brevior symbiont	GenBank	1425	1	1425	1
28	27	2017	KF521929	Ponnudurai et al. 2017 a50	Bathymodiolus aff. thermophilus symbiont	GenBank	1428	1	1428	1
29	28	2008	AM083974	Newton et al. 2008	Bathymodiolus azoricus symbiont	GenBank	1460	1	1460	1
30	28	2008	CDSC00000000	Newton et al. 2008	Bathymodiolus azoricus symbiont	WGS	2275	5977	3703	433
31	29	2010	AM236331	Fujiwara et al. 2010	Bathymodiolus brooksi symbiont	GenBank	1492	1	1492	1
32	30	2017	AM236327	Distel et al. 2017	Bathymodiolus heckerae symbiont	GenBank	1503	1	1503	1
33	31	2010	AB036711	Fujiwara et al. 2010	Bathymodiolus japonicus symbiont	GenBank	1462	1	1462	1
34	32	2010	AB036710	Fujiwara et al. 2010	Bathymodiolus platifrons symbiont	GenBank	1464	1	1464	1
35	33	2008	AM083986	Newton et al. 2008	Bathymodiolus puteoserpentis symbiont	GenBank	1460	1	1460	1
36	34	2008	AB036709	Newton et al. 2008	Bathymodiolus septemdierum symbiont	GenBank	1455	1	1455	1
37	35	2008	DQ077893	Stewart et al. 2008	Bathymodiolus sp. Juan de Fuca symbiont	GenBank	1351	1	1351	1
38	36	2016	2518645510	Petersen et al. 2016	Bathymodiolus sp. SMAR symbiont	IMG-JGI	1689	5976	4288	28
39	37	1988	AJ745718	Distel et al. 1988	Bathymodiolus sp. symbiont	GenBank	1503	1	1503	1
40	38	1996	M99445	Durand et al. 1996	Bathymodiolus thermophilus symbiont	GenBank	1375	1	1375	1
41	39	2016	AF110274	Petersen et al. 2016	Beggiatoa alba	GenBank	1491	1	1491	1
42	39	2016	AHMA00000000	Petersen et al. 2016	Beggiatoa alba	WGS	1449	215021	213573	17	Another partial identical copy present
43	40	2017	AY102612	Seah et al. 2017	Caedibacter taeniospiralis	GenBank	1544	1	1544	1
44	41	2008	AY310507	Stewart et al. 2008	Calyptogena angulata symbiont	GenBank	1335	1	1335	1
45	42	1996	AF035719	Durand et al. 1996	Calyptogena elongata symbiont	GenBank	1429	1	1429	1
46	43	2008	AB044744	Newton et al. 2008	Calyptogena fossajaponica symbiont	GenBank	1467	1	1467	1
47	44	2008	EU403431	Newton et al. 2008	Calyptogena kilmeri symbiont	GenBank	1310	1	1310	1
48	45	2008	AB073121	Stewart et al. 2008	Calyptogena laubieri symbiont	GenBank	1343	1	1343	1
49	46	2004	AF035723	Sunamura et al. 2004	Calyptogena pacifica symbiont	GenBank	1428	1	1428	1
50	47	2008	AY310508	Stewart et al. 2008	Calyptogena packardana symbiont	GenBank	1336	1	1336	1
51	48	2008	AF035724	Newton et al. 2008	Calyptogena phaseoliformis symbiont	GenBank	1428	1	1428	1
52	49	2010	EU403436	Roesselers et al. 2010	Calyptogena ponderosa symbiont	GenBank	1308	1	1308	1
53	50	2004	AF035722	Sunamura et al. 2004	Calyptogena sp. Florida symbiont	GenBank	1427	1	1427	1
54	51	1988	AY129115	Distel et al. 1988	Candidatus Endoriftia persephone	GenBank	1374	1	1374	1	Host: Riftia pachyptila
55	51	2010	AFOC00000000	Roesselers et al. 2010	Candidatus Endoriftia persephone	WGS	1405	526	1930	137	Host: Riftia pachyptila
56	52	2017	LT622004	Seah et al. 2017	Candidatus Kentron sp.	GenBank	1551	1	1551	1	Host: Kentrophoros sp.
57	53	2017	KX669263	Distel et al. 2017	Candidatus Navis piranensis	GenBank	1460	1	1460	1	Host: Zoothamnium ignavum
58	54	1996	M99446	Durand et al. 1996	Candidatus Ruthia magnifica	GenBank	1409	1	1409	1	Host: Calyptogena magnifica
59	54	1996	NC_008610	Durand et al. 1996	Candidatus Ruthia magnifica	RefSeq	1463	1082784	1081322	1	Host: Calyptogena magnifica
60	55	2006	AJ879933	Rinke et al. 2006	Candidatus Thiobius zoothamnicola str. Belize	GenBank	1869	1	1869	1	Host: Zoothamnium niveum
61	55	2006	This study	Rinke et al. 2006	Candidatus Thiobius zoothamnicola str. Belize G43	This study	2334	178783	181116	3	Host: Zoothamnium niveum
62	55	2009	EU439003_troubled	Rinke et al. 2009	Candidatus Thiobius zoothamnicola str. Calvi	GenBank	1543	1	1543	1	Host: Zoothamnium niveum; In process to be corrected in NCBI
63	55	2017	AB544415	Distel et al. 2017	Candidatus Thiobius zoothamnicola str. Japan	GenBank	1414	1	1414	1	Host: Zoothamnium niveum
64	56	2016	LVJW00000000	Petersen et al. 2016	Candidatus Thiodiazotropha endoloripes	WGS	2379	1665215	1667593	6	Host: Loripes lucinalis
65	57	1996	X84979	Durand et al. 1996	Candidatus Thiodiazotropha endolucinida	GenBank	1502	1	1502	1	Host: Codakia orbicularis
66	57	2017	MARB00000000	Ponnudurai et al. 2017 p463	Candidatus Thiodiazotropha endolucinida	WGS	1462	69645	71106	11	Host: Codakia orbicularis
67	58	2016	CP010552	Petersen et al. 2016	Candidatus Thioglobus autotrophica	GenBank	1462	653624	652163	1
68	59	2016	CP006911	Petersen et al. 2016	Candidatus Thioglobus singularis	GenBank	1458	1528128	1526671	1
69	60	2016	KF278591	Petersen et al. 2016	Candidatus Thiosymbion oneisti	GenBank	1526	1	1526	1	Host: Laxus oneistus
70	60	2016	FLUZ00000000	Petersen et al. 2016	Candidatus Thiosymbion oneisti	WGS	1524	26419	27942	151	Host: Laxus oneistus
71	61	2016	NC_009465	Petersen et al. 2016	Candidatus Vesicomyosocius okutanii	RefSeq	1466	949911	948446	1	Host: Calyptogena okutanii
72	62	2015	FN869540	Flood et al. 2015	Cardiolucina quadrata symbiont	GenBank	1434	1	1434	1
73	63	2017	KP943972	Distel et al. 2017	Catanema sp. Belize 1 symbiont	GenBank	2120	1	2120	1
74	64	2017	KP943973	Distel et al. 2017	Catanema sp. St. Andrea symbiont	GenBank	2066	1	2066	1
75	65	2017	AJ223234	Distel et al. 2017	Chromatium okenii	GenBank	1391	1	1391	1
76	66	2017	AB495251	Distel et al. 2017	Cocleimonas flava	GenBank	1512	1	1512	1
77	67	2017	LT548918	Distel et al. 2017	Codakia costata symbiont	GenBank	1405	1	1405	1
78	68	2010	AB002630	Fujiwara et al. 2010	Colwellia maris	GenBank	1514	1	1514	1
79	69	2010	AF173964	Fujiwara et al. 2010	Colwellia psychroerythraea	GenBank	1479	1	1479	1
80	70	2010	AY167311	Fujiwara et al. 2010	Colwellia rossensis	GenBank	1466	1	1466	1
81	71	2017	AJ441190	Distel et al. 2017	Conchocele disjuncta symbiont	GenBank	1350	1	1350	1
82	72	2016	AY310506	Petersen et al. 2016	Chrysomallon squamiferum symbiont	GenBank	1438	1	1438	1
83	72	2016	AP012978	Petersen et al. 2016	Chrysomallon squamiferum symbiont	GenBank	1421	2213302	2211882	1
84	73	2006	AF035725	Rinke et al. 2006	Ectenagena extenta symbiont	GenBank	1429	1	1429	1
85	74	2007	AY298904	Mu¤mann et al. 2007	Ectothiorhodosinus mongolicum	GenBank	1445	1	1445	1
86	75	2016	AJUE00000000	Petersen et al. 2016	Ectothiorhodospira haloalkaliphila	WGS	1456	16630	18085	26	There's a identical second 16S copy
87	76	2017	M59152	Distel et al. 2017	Ectothiorhodospira halochloris	GenBank	1495	1	1495	1
88	77	2016	AGBG01000000	Petersen et al. 2016	Ectothiorhodospira sp. PHS-1	WGS	1456	49	1504	71
89	78	2017	HQ379738	Distel et al. 2017	Endothiovibrio diazotrophicus	GenBank	1530	1	1530	1
90	79	2010	EU025026	Goffredi et al. 2010	Eriocheir sinensis symbiont Leucothrix mucor	GenBank	1426	1	1426	1	Not fully identical 16S squence to the other Leucothrix mucor
91	80	2006	AY129107	Rinke et al. 2006	Escarpia laminata symbiont	GenBank	1374	1	1374	1
92	81	2017	DQ232903	Distel et al. 2017	Escarpia sp. symbiont	GenBank	1436	1	1436	1
93	82	2017	AF165908	Distel et al. 2017	Escarpia spicata symbiont	GenBank	1421	1	1421	1
94	83	1988	AB269763	Distel et al. 1988	Escherichia coli	GenBank	1502	1	1502	1	Genome not included in this study
95	84	2017	KP943975	Distel et al. 2017	Eubostrichus cf. dianeae symbiont	GenBank	2070	1	2070	1
96	85	2017	KP943974	Distel et al. 2017	Eubostrichus cf. topiarius symbiont	GenBank	2060	1	2060	1
97	86	2017	KF278589	Distel et al. 2017	Eubostrichus sp. symbiont	GenBank	1462	1	1462	1
98	87	2017	AY928394	Distel et al. 2017	Francisella philomiragia	GenBank	1518	1	1518	1
99	88	2017	Z21931	Distel et al. 2017	Francisella tularensis	GenBank	1521	1	1521	1
100	89	2017	JQ080912	Distel et al. 2017	Galenea microaerophila	GenBank	1449	1	1449	1
101	90	2017	EF495228	Distel et al. 2017	Granulosicoccus antarcticus	GenBank	1481	1	1481	1
102	91	2017	NR_134048	Distel et al. 2017	Granulosicoccus marinus	RefSeq	1470	1	1470	1
103	92	2009	AM283535	Rinke et al. 2009	Halochromatium roseum	GenBank	1447	1	1447	1
104	93	2017	NR_036810	Distel et al. 2017	Halochromatium salexigens	RefSeq	1451	1	1451	1
105	94	2017	X93477	Distel et al. 2017	Halorhodospira abdelmalekii	GenBank	1482	1	1482	1
106	95	2017	AJ318525	Distel et al. 2017	Halorhodospira neutrophila	GenBank	1356	1	1356	1
107	96	2017	AF170419	Distel et al. 2017	Halothiobacillus kellyi	GenBank	1494	1	1494	1
108	97	2017	JN175334	Distel et al. 2017	Halothiobacillus neapolitanus	GenBank	1533	1	1533	1
109	98	2016	AF064545	Petersen et al. 2016	Hydrogenovibrio crunogenus	GenBank	1476	1	1476	1	Basonym: Thiomicrospira crunogena
110	98	2016	CP000109	Petersen et al. 2016	Hydrogenovibrio crunogenus	GenBank	1477	1637435	1635959	1	There are two other identical 16S copies; basonym: Thiomicrospira crunogena
111	99	2016	2517572244	Petersen et al. 2016	Hydrogenovibrio halophilus	IMG-JGI					2 different 16S sequences; basonym: Thiomicrospira halophila
112	100	2016	JAGP00000000	Petersen et al. 2016	Hydrogenovibrio kuenenii	WGS	1465	428157	429621	1	Basonym: Thiomicrospira kuenenii
113	101	2016	D86374	Petersen et al. 2016	Hydrogenovibrio marinus	GenBank	1409	1	1409	1
114	102	2017	KC682721	Ponnudurai et al. 2017 a50	Hydrothermal vent uncultivated bacterium	GenBank	1505	1	1505	1
115	103	2010	DQ270616	Goffredi et al. 2010	Hydrothermal vent uncultivated bacterium	GenBank	1481	1	1481	1
116	104	2010	DQ270625	Goffredi et al. 2010	Hydrothermal vent uncultivated bacterium	GenBank	1507	1	1507	1
117	105	2010	EU555124	Goffredi et al. 2010	Hydrothermal vent uncultivated bacterium	GenBank	1480	1	1480	1
118	106	2017	AM402957	Distel et al. 2017	Idas sp. symbiont	GenBank	1494	1	1494	1
119	107	2017	AM402959	Distel et al. 2017	Idas sp. symbiont	GenBank	1504	1	1504	1
120	108	2006	AB189713	Suzuki et al. 2006	Ifremeria nautilei symbiont	GenBank	1369	1	1369	1
121	109	2009	AJ890100	Rinke et al. 2009	Inanidrilus leukodermatus symbiont	GenBank	1496	1	1496	1
122	110	2006	AJ890094	Rinke et al. 2006	Inanidrilus makropetalos symbiont	GenBank	1496	1	1496	1
123	111	2011	EU707294	Lenk et al. 2011	Intertidal sediment bacterium	GenBank	1456	1	1456	1
124	112	2017	AJ224430	Distel et al. 2017	Isochromatium buderi	GenBank	1450	1	1450	1
125	113	2010	EU265784	Goffredi et al. 2010	Kiwa hirsuta symbiont	GenBank	1501	1	1501	1	The two sequences with the same TipLabel are actually different
126	114	2010	EU265799	Goffredi et al. 2010	Kiwa hirsuta symbiont	GenBank	1503	1	1503	1	The two sequences with the same TipLabel are actually different
127	115	2006	AY129091	Rinke et al. 2006	Lamellibrachia barhami symbiont	GenBank	1374	1	1374	1
128	116	2017	U77481	Distel et al. 2017	Lamellibrachia columna symbiont	GenBank	1459	1	1459	1
129	117	2017	DQ232902	Distel et al. 2017	Lamellibrachia sp. symbiont	GenBank	1436	1	1436	1
130	118	2016	ARBC01000000	Petersen et al. 2016	Lamprocystis purpurea	WGS					4 different 16S sequences
131	119	2017	AJ006063	Distel et al. 2017	Lamprocystis roseopersicina	GenBank	1393	1	1393	1
132	120	2017	KP943986	Distel et al. 2017	Laxus cf. cosmopolitus symbiont	GenBank	2111	1	2111	1
133	121	2017	FM955323	Distel et al. 2017	Laxus cosmopolitus symbiont	GenBank	1530	1	1530	1
134	122	1996	KP943987	Durand et al. 1996	Laxus sp. heron symbiont	GenBank	2089	1	2089	1
135	123	2017	KP943977	Distel et al. 2017	Leptonemella cf. juliae symbiont	GenBank	2052	1	2052	1
136	124	2017	KP943976	Distel et al. 2017	Leptonemella cf. vestari symbiont	GenBank	2053	1	2053	1
137	125	2017	KP943978	Distel et al. 2017	Leptonemella vicina symbiont	GenBank	2090	1	2090	1
138	126	2017	X87277	Distel et al. 2017	Leucothrix mucor	GenBank	1516	1	1516	1
139	127	2017	JX501256	Distel et al. 2017	Leucothrix pacifica	GenBank	1445	1	1445	1
140	128	2017	FJ752445	Distel et al. 2017	Loripes lacteus symbiont	GenBank	1502	1	1502	1
141	129	1996	L25707	Durand et al. 1996	Lucina floridana symbiont	GenBank	1359	1	1359	1
142	130	2006	X95229	Rinke et al. 2006	Lucina nassula symbiont	GenBank	1482	1	1482	1
143	131	1996	X84980	Durand et al. 1996	Lucina pectinata symbiont	GenBank	1502	1	1502	1
144	132	2017	M99448	Distel et al. 2017	Lucinoma aequizonata symbiont	GenBank	1340	1	1340	1
145	133	2017	AM236336	Distel et al. 2017	Lucinoma aff. kazani symbiont	GenBank	1505	1	1505	1
146	134	2017	AB042414	Distel et al. 2017	Maorithyas hadalis symbiont	GenBank	1464	1	1464	1	The two sequences with the same TipLabel are actually different
147	135	2010	AB042413	Fujiwara et al. 2010	Maorithyas hadalis symbiont	GenBank	1467	1	1467	1	The two sequences with the same TipLabel are actually different
148	136	2006	AJ889020	Rinke et al. 2006	Marichromatium chilcum	GenBank	1382	1	1382	1
149	137	2009	AJ543328	Rinke et al. 2009	Marichromatium indicum	GenBank	1435	1	1435	1
150	138	2016	CP007031	Petersen et al. 2016	Marichromatium purpuratum	GenBank	1448	294620	296067	1	There are two other identical 16S copies
151	139	2011	EU617749	Lenk et al. 2011	Marine sediment bacterium	GenBank	1499	1	1499	1
152	140	2017	AM882514	Distel et al. 2017	Marine shallow water sediment bacterium	GenBank	1455	1	1455	1	The sequences with the same TipLabel are actually different
153	141	2017	AM882515	Distel et al. 2017	Marine shallow water sediment bacterium	GenBank	1454	1	1454	1	The sequences with the same TipLabel are actually different
154	142	2017	AM882533	Distel et al. 2017	Marine shallow water sediment bacterium	GenBank	1455	1	1455	1	The sequences with the same TipLabel are actually different
155	143	2017	AM882534	Distel et al. 2017	Marine shallow water sediment bacterium	GenBank	1455	1	1455	1	The sequences with the same TipLabel are actually different
156	144	2017	AM882559	Distel et al. 2017	Marine shallow water sediment bacterium	GenBank	1455	1	1455	1	The sequences with the same TipLabel are actually different
157	145	2017	AM882560	Distel et al. 2017	Marine shallow water sediment bacterium	GenBank	1458	1	1458	1	The sequences with the same TipLabel are actually different
158	146	2017	FM211756	Distel et al. 2017	Marine shallow water sediment bacterium	GenBank	1456	1	1456	1	The sequences with the same TipLabel are actually different
159	147	2017	FM242214	Distel et al. 2017	Marine shallow water sediment bacterium	GenBank	1455	1	1455	1	The sequences with the same TipLabel are actually different
160	148	2017	FM242215	Distel et al. 2017	Marine shallow water sediment bacterium	GenBank	1456	1	1456	1	The sequences with the same TipLabel are actually different
161	149	2017	GQ249522	Distel et al. 2017	Marine shallow water sediment bacterium	GenBank	1460	1	1460	1	The sequences with the same TipLabel are actually different
162	150	2017	HQ153956	Distel et al. 2017	Marine shallow water sediment bacterium	GenBank	1373	1	1373	1	The sequences with the same TipLabel are actually different
163	151	2017	HQ190986	Distel et al. 2017	Marine shallow water sediment bacterium	GenBank	1454	1	1454	1	The sequences with the same TipLabel are actually different
164	152	2017	HQ190999	Distel et al. 2017	Marine shallow water sediment bacterium	GenBank	1454	1	1454	1	The sequences with the same TipLabel are actually different
165	153	2017	HQ191006	Distel et al. 2017	Marine shallow water sediment bacterium	GenBank	1454	1	1454	1	The sequences with the same TipLabel are actually different
166	154	2017	HQ191010	Distel et al. 2017	Marine shallow water sediment bacterium	GenBank	1452	1	1452	1	The sequences with the same TipLabel are actually different
167	155	2017	HQ191017	Distel et al. 2017	Marine shallow water sediment bacterium	GenBank	1436	1	1436	1	The sequences with the same TipLabel are actually different
168	156	2017	HQ191022	Distel et al. 2017	Marine shallow water sediment bacterium	GenBank	1357	1	1357	1	The sequences with the same TipLabel are actually different
169	157	2017	HQ191050	Distel et al. 2017	Marine shallow water sediment bacterium	GenBank	1454	1	1454	1	The sequences with the same TipLabel are actually different
170	158	2017	HQ191054	Distel et al. 2017	Marine shallow water sediment bacterium	GenBank	1456	1	1456	1	The sequences with the same TipLabel are actually different
171	159	2017	HQ191056	Distel et al. 2017	Marine shallow water sediment bacterium	GenBank	1454	1	1454	1	The sequences with the same TipLabel are actually different
172	160	2017	JF344052	Distel et al. 2017	Marine shallow water sediment bacterium	GenBank	1455	1	1455	1	The sequences with the same TipLabel are actually different
173	161	2017	JF344065	Distel et al. 2017	Marine shallow water sediment bacterium	GenBank	1455	1	1455	1	The sequences with the same TipLabel are actually different
174	162	2017	JF344128	Distel et al. 2017	Marine shallow water sediment bacterium	GenBank	1458	1	1458	1	The sequences with the same TipLabel are actually different
175	163	2017	JF344187	Distel et al. 2017	Marine shallow water sediment bacterium	GenBank	1455	1	1455	1	The sequences with the same TipLabel are actually different
176	164	2017	JF344213	Distel et al. 2017	Marine shallow water sediment bacterium	GenBank	1455	1	1455	1	The sequences with the same TipLabel are actually different
177	165	2017	JF344296	Distel et al. 2017	Marine shallow water sediment bacterium	GenBank	1456	1	1456	1	The sequences with the same TipLabel are actually different
178	166	2017	JF344361	Distel et al. 2017	Marine shallow water sediment bacterium	GenBank	1455	1	1455	1	The sequences with the same TipLabel are actually different
179	167	2017	JF344461	Distel et al. 2017	Marine shallow water sediment bacterium	GenBank	1455	1	1455	1	The sequences with the same TipLabel are actually different
180	168	2017	JF344496	Distel et al. 2017	Marine shallow water sediment bacterium	GenBank	1456	1	1456	1	The sequences with the same TipLabel are actually different
181	169	2017	JQ013161	Distel et al. 2017	Marine shallow water sediment bacterium	GenBank	1458	1	1458	1	The sequences with the same TipLabel are actually different
182	170	2017	JQ579815	Distel et al. 2017	Marine shallow water sediment bacterium	GenBank	1455	1	1455	1	The sequences with the same TipLabel are actually different
183	171	2017	JQ580036	Distel et al. 2017	Marine shallow water sediment bacterium	GenBank	1458	1	1458	1	The sequences with the same TipLabel are actually different
184	172	2017	JQ580061	Distel et al. 2017	Marine shallow water sediment bacterium	GenBank	1455	1	1455	1	The sequences with the same TipLabel are actually different
185	173	2017	JX391355	Distel et al. 2017	Marine shallow water sediment bacterium	GenBank	1451	1	1451	1	The sequences with the same TipLabel are actually different
186	174	2017	JX391417	Distel et al. 2017	Marine shallow water sediment bacterium	GenBank	1451	1	1451	1	The sequences with the same TipLabel are actually different
187	175	2017	KR825100	Distel et al. 2017	Marine shallow water sediment bacterium	GenBank	1455	1	1455	1	The sequences with the same TipLabel are actually different
188	176	2017	KR825102	Distel et al. 2017	Marine shallow water sediment bacterium	GenBank	1458	1	1458	1	The sequences with the same TipLabel are actually different
189	177	2017	KR825155	Distel et al. 2017	Marine shallow water sediment bacterium	GenBank	1455	1	1455	1	The sequences with the same TipLabel are actually different
190	178	2017	KR825164	Distel et al. 2017	Marine shallow water sediment bacterium	GenBank	1455	1	1455	1	The sequences with the same TipLabel are actually different
191	179	2017	KT880462	Distel et al. 2017	Marine shallow water sediment bacterium	GenBank	1456	1	1456	1	The sequences with the same TipLabel are actually different
192	180	2011	AF223298	Lenk et al. 2011	Marine shallow water sediment bacterium	GenBank	1469	1	1469	1	The sequences with the same TipLabel are actually different
193	181	2009	AB294924	Rinke et al. 2009	Marine shallow water sediment bacterium	GenBank	1435	1	1435	1	The sequences with the same TipLabel are actually different
194	182	2009	AM040135	Rinke et al. 2009	Marine shallow water sediment bacterium	GenBank	1455	1	1455	1	The sequences with the same TipLabel are actually different
195	183	2009	DQ394927	Rinke et al. 2009	Marine shallow water sediment bacterium	GenBank	1469	1	1469	1	The sequences with the same TipLabel are actually different
196	184	2006	AY539835	Rinke et al. 2006	Marinomonas pontica	GenBank	1535	1	1535	1
197	185	2006	X67025	Rinke et al. 2006	Marinomonas vaga	GenBank	1467	1	1467	1
198	186	2010	AF152597	Fujiwara et al. 2010	Methylobacter psychrophilus	GenBank	1527	1	1527	1
199	187	2017	U89300	Seah et al. 2017	Methylocaldum szegediense	GenBank	1491	1	1491	1
200	188	2017	X72771	Seah et al. 2017	Methylococcus capsulatus	GenBank	1473	1	1473	1
201	189	2012	D89279	Kleiner et al. 2012	Methylomicrobium japanense	GenBank	1450	1	1450	1
202	190	2017	X95460	Seah et al. 2017	Methylophaga thalassica	GenBank	1491	1	1491	1
203	191	2010	U67929	Goffredi et al. 2010	Methylosphaera hansonii	GenBank	1451	1	1451	1
204	192	2006	AF170422	Kuever et al. 2002	Milos strain ODIII6	GenBank	1454	1	1454	1
205	193	2006	This study	Kuever et al. 2002	Milos strain ODIII6	This study	2337	42610	40274	2
206	194	2017	FN600353	Distel et al. 2017	Myrtea spinifera symbiont	GenBank	1504	1	1504	1
207	195	2017	AM503922	Distel et al. 2017	Mytilidae sp. symbiont	GenBank	1492	1	1492	1	The two sequences with the same TipLabel are actually different
208	196	2017	AM851093	Distel et al. 2017	Mytilidae sp. symbiont	GenBank	1494	1	1494	1	The two sequences with the same TipLabel are actually different
209	197	2017	EF103128	Distel et al. 2017	Natrocella acetinitrilica	GenBank	1425	1	1425	1
210	198	2017	HM038001	Distel et al. 2017	Nitrococcus mobilis	GenBank	1482	1	1482	1
211	199	2017	AF287298	Seah et al. 2017	Nitrosococcus halophilus	GenBank	1539	1	1539	1
212	200	2017	AY690336	Seah et al. 2017	Nitrosococcus oceani	GenBank	4768	1	4768	1
213	200	2017	AY129114	Distel et al. 2017	Oasisia alvinae symbiont	GenBank	1374	1	1374	1
214	201	2009	AJ620507	Rinke et al. 2009	Olavius crassitunicatus symbiont 1	GenBank	1497	1	1497	1
215	202	2017	AJ620498	Distel et al. 2017	Olavius ilvae Gamma 1 symbiont	GenBank	1496	1	1496	1
216	203	2006	AF104472	Rinke et al. 2006	Olavius loisae symbiont 1	GenBank	1494	1	1494	1
217	204	2012	AM883178	Kleiner et al. 2012	Oligobrachia haakonmosbiensis symbiont	GenBank	1497	1	1497	1
218	205	2010	AJ441234	Goffredi et al. 2010	Paralvinella palmiformis mucus bacterium	GenBank	1460	1	1460	1
219	206	2017	FM210274	Distel et al. 2017	Phaeochromatium fluminis	GenBank	1434	1	1434	1
220	207	2017	U36941	Distel et al. 2017	Piscirickettsia salmonis	GenBank	1534	1	1534	1
221	208	1988	AAQW00000000	Distel et al. 1988	Pseudomonas aeruginosa	WGS	1456	700456	701911	1	There are three other identical 16S copies; genome not included in this study
222	209	2012	DQ403810	Kleiner et al. 2012	Reinekea blandensis	GenBank	1530	1	1530	1
223	210	2017	X84316	Distel et al. 2017	Rhabdochromatium marinum	GenBank	1452	1	1452	1
224	211	2017	DQ298025	Seah et al. 2017	Rheinheimera chironomi	GenBank	1499	1	1499	1
225	212	2008	U77480	Stewart et al. 2008	Ridgeia piscesae symbiont	GenBank	1435	1	1435	1
226	213	2017	FM203400	Distel et al. 2017	Rimicaris cf. exoculata symbiont	GenBank	1465	1	1465	1
227	214	2017	FM203387	Distel et al. 2017	Rimicaris exoculata symbiont	GenBank	1443	1	1443	1
228	215	2017	EU711426	Distel et al. 2017	Robbea sp. 2 symbiont	GenBank	1484	1	1484	1
229	216	2017	EU711427	Distel et al. 2017	Robbea sp. symbiont	GenBank	1484	1	1484	1	The sequences with the same TipLabel are actually different
230	217	2017	EU711428	Distel et al. 2017	Robbea sp. symbiont	GenBank	1484	1	1484	1	The sequences with the same TipLabel are actually different
231	218	2017	FM955328	Distel et al. 2017	Robbea sp. symbiont	GenBank	1530	1	1530	1	The sequences with the same TipLabel are actually different
232	219	2006	AY310506	Suzuki et al. 2006	Scalyfoot snail symbiont	GenBank	1438	1	1438	1
233	220	2017	AF432145	Distel et al. 2017	Sedimenticola selenatireducens	GenBank	1540	1	1540	1
234	221	2016	NR_136790	Petersen et al. 2016	Sedimenticola thiotaurini	RefSeq	1405	1	1405	1
235	221	2016	CP011412	Petersen et al. 2016	Sedimenticola thiotaurini	GenBank	1462	3178737	3180198	1
236	222	2011	AY326275	Lenk et al. 2011	Shewanella donghaensis	GenBank	1539	1	1539	1
237	223	2010	AB476175	Goffredi et al. 2010	Shinkaia crosnieri symbiont	GenBank	1465	1	1465	1	The sequences with the same TipLabel are actually different
238	224	2010	AB476189	Goffredi et al. 2010	Shinkaia crosnieri symbiont	GenBank	1465	1	1465	1	The sequences with the same TipLabel are actually different
239	225	2010	AB476233	Goffredi et al. 2010	Shinkaia crosnieri symbiont	GenBank	1463	1	1463	1	The sequences with the same TipLabel are actually different
240	226	2010	AB476255	Goffredi et al. 2010	Shinkaia crosnieri symbiont	GenBank	1463	1	1463	1	The sequences with the same TipLabel are actually different
241	227	2010	EU107481	Goffredi et al. 2010	Shinkaia crosnieri symbiont Leucothrix	GenBank	1535	1	1535	1
242	228	2008	U41049	Stewart et al. 2008	Solemya occidentalis symbiont	GenBank	1374	1	1374	1
243	229	2017	AB499617	Distel et al. 2017	Solemya pervenicosa symbiont	GenBank	1426	1	1426	1
244	230	1996	L25709	Durand et al. 1996	Solemya reidi symbiont	GenBank	1413	1	1413	1
245	231	2008	U62131	Newton et al. 2008	Solemya terraeregina symbiont	GenBank	1505	1	1505	1
246	232	1996	JRAA00000000	Durand et al. 1996	Solemya velum symbiont	WGS	1400	129943	131342	3
247	233	2017	HM776017	Distel et al. 2017	Stilbonema majum symbiont	GenBank	1484	1	1484	1
248	234	2017	KP943983	Distel et al. 2017	Stilbonema sp. heron 1 symbiont	GenBank	2198	1	2198	1
249	235	2017	KP943982	Distel et al. 2017	Stilbonema sp. heron 2 symbiont	GenBank	2071	1	2071	1
250	236	2017	KP943981	Distel et al. 2017	Stilbonema sp. st andrea 1 symbiont	GenBank	1958	1	1958	1
251	237	2017	KP943984	Distel et al. 2017	Stilbonematinae gen. A sp. JZ-2015 symbiont	GenBank	2229	1	2229	1
252	238	2006	AF170424	Rinke et al. 2006	Sulfur-oxidizing bacterium NDII1.1	GenBank	1495	1	1495	1
253	239	2017	AB245479	Distel et al. 2017	Sulfurivirga caldicuralii	GenBank	1457	1	1457	1
254	240	2017	AY129118	Distel et al. 2017	Tevnia jerichonana symbiont	GenBank	1374	1	1374	1
255	241	2010	AJ294747	Fujiwara et al. 2010	Thalassomonas viridans	GenBank	1534	1	1534	1
256	242	2017	M59150	Distel et al. 2017	Thermochromatium tepidum	GenBank	1468	1	1468	1
257	243	2017	EU124668	Distel et al. 2017	Thioalkalibacter halophilus	GenBank	1486	1	1486	1
258	244	2017	AJ277023	Distel et al. 2017	Thioalkalicoccus limnaeus	GenBank	1325	1	1325	1
259	245	2017	AF481118	Distel et al. 2017	Thioalkalispira microaerophila	GenBank	1433	1	1433	1
260	246	2007	AF126545	Mu¤mann et al. 2007	Thioalkalivibrio denitrificans	GenBank	1465	1	1465	1
261	247	2016	NC_019902	Petersen et al. 2016	Thioalkalivibrio nitratireducens	GenBank	1461	3561636	3560176	1
262	248	2016	AQZO00000000	Petersen et al. 2016	Thioalkalivibrio thiocyanodenitrificans	WGS	1460	1048337	1046878	5
263	249	2017	AJ404006	Distel et al. 2017	Thiobaca trueperi	GenBank	1370	1	1370	1
264	250	2016	AQWL00000000	Petersen et al. 2016	Thiobacillus denitrificans	WGS	1455	5357	3903	22	Outgroup, 4 identical 16S sequences
265	251	2009	AF112998	Rinke et al. 2009	Thiocapsa marina	GenBank	1494	1	1494	1
266	252	2017	Y11315	Distel et al. 2017	Thiocystis violacea	GenBank	1450	1	1450	1
267	253	2017	EF999973	Distel et al. 2017	Thiodictyon elegans	GenBank	1496	1	1496	1
268	254	2017	AB304258	Distel et al. 2017	Thiofaba tepidiphila	GenBank	1487	1	1487	1
269	255	2016	ARCL01000000	Petersen et al. 2016	Thiofilum flexile	WGS					4 different 16S sequences; basonym: Thiothrix flexilis
270	256	2016	AJ010125	Petersen et al. 2016	Thioflavicoccus mobilis	GenBank	1469	1	1469	1
271	257	2016	NC_019940	Petersen et al. 2016	Thioflavicoccus mobilis	RefSeq	1456	3622996	3621541	1	There's a second slightly divergent 16S sequence
272	257	2017	AJ002796	Distel et al. 2017	Thiohalocapsa halophila	GenBank	1464	1	1464	1
273	258	2017	NR_115047	Distel et al. 2017	Thiohalocapsa marina	RefSeq	1399	1	1399	1
274	259	2017	DQ469584	Distel et al. 2017	Thiohalophilus thiocyanatoxydans	GenBank	1297	1	1297	1
275	260	2017	Y12297	Distel et al. 2017	Thiolamprovum pedioforme	GenBank	1459	1	1459	1
276	261	2016	AP012273	Petersen et al. 2016	Thiolapillus brandeum	GenBank	1404	2893326	2891923	1
277	262	2016	HQ823669	Petersen et al. 2016	Thiolinea disciformis	GenBank	1394	1	1394	1	Basonym: Thiothrix disciformis
278	263	2016	AQVE00000000	Petersen et al. 2016	Thiolinea disciformis	WGS	1414	16087	17500	36	There's a identical second 16S copy; basonym: Thiothrix disciformis
279	263	2016	2537562247	Petersen et al. 2016	Thiomicrorhabdus chilensis	IMG-JGI	2384	273312	275695	1	There's a identical second 16S copy; basonym: Thiomicrospira chilensis
280	264	2006	AF126548	Rinke et al. 2006	Thiomicrospira aerophila	GenBank	1434	1	1434	1	Basonym: Thioalkalimicrobium aerophilum
281	265	2006	2506783063	Rinke et al. 2006	Thiomicrospira aerophila	IMG-JGI	1461	304651	306111	1	There's a identical second 16S copy; basonym: Thioalkalimicrobium aerophilum
282	265	2016	CP002776	Petersen et al. 2016	Thiomicrospira cyclica	GenBank	1461	260979	262439	1	Basonym: Thioalkalimicrobium cyclicum
283	266	2004	L40809	Sunamura et al. 2004	Thiomicrospira pelophila	GenBank	1468	1	1468	1
284	267	2017	AM748925	Distel et al. 2017	Thiophaeococcus mangrovi	GenBank	1440	1	1440	1
285	268	2017	L40998	Distel et al. 2017	Thioploca ingrica	GenBank	1491	1	1491	1
286	269	2017	AB266389	Distel et al. 2017	Thioprofundum hispidum	GenBank	1525	1	1525	1
287	270	2017	AB468957	Distel et al. 2017	Thioprofundum lithotrophicum	GenBank	1487	1	1487	1
288	271	2016	AFWT01000000	Petersen et al. 2016	Thiorhodococcus drewsii	WGS	1449	68185	66737	1
289	272	2017	Y11316	Distel et al. 2017	Thiorhodococcus minor	GenBank	1450	1	1450	1
290	273	2016	AGFD00000000	Petersen et al. 2016	Thiorhodospira sibrica	WGS	1456	25677	27132	20
291	274	2016	AFWS00000000	Petersen et al. 2016	Thiorhodovibrio sp. 970	WGS	1451	527863	529313	55
292	275	2017	NR_119251	Distel et al. 2017	Thiorhodovibrio winogradskyi	RefSeq	1453	1	1453	1
293	276	2017	CP019936	Distel et al. 2017	Thiosocius teredinicola	GenBank	2334	603125	605458	1	Host: Kuphus polythalamia
294	277	2017	AB042819	Distel et al. 2017	Thiothrix eikelboomii	GenBank	1421	1	1421	1
295	278	2016	JHYQ01000000	Petersen et al. 2016	Thiothrix lacustris	WGS					3 different 16S sequences
296	279	1988	L40993	Distel et al. 1988	Thiothrix nivea	GenBank	1427	1	1427	1
297	280	2006	AJUL00000000	Rinke et al. 2006	Thiothrix nivea	WGS	1411	2869018	2870428	9
298	280	2006	U32940	Rinke et al. 2006	Thiothrix ramosa	GenBank	1430	1	1430	1
299	281	2017	L79961	Distel et al. 2017	Thiothrix unzii	GenBank	1310	1	1310	1
300	282	2017	AB118236	Distel et al. 2017	Thiovirga sulfuroxydans	GenBank	1466	1	1466	1
301	283	1996	FN600357	Durand et al. 1996	Thyasira flexuosa symbiont	GenBank	1502	1	1502	1
302	284	2015	JN662146	Flood et al. 2015	Uncultivated bacterium by Ridgeia piscesae	GenBank	1385	1	1385	1
303	285	2017	AM882521	Distel et al. 2017	Uncultivated sediment bacterium	GenBank	1456	1	1456	1
304	286	2017	AB597553	Distel et al. 2017	Uncultured bacterium	GenBank	1497	1	1497	1
305	287	2016	ACSG00000000	Petersen et al. 2016	uncultured SUP05 cluster bacterium	WGS	1464	31250	32713	87	There's a second slightly divergent 16S sequence
306	288	2006	AY426613	Rinke et al. 2006	Urothoe poseidonis symbiont	GenBank	1464	1	1464	1
307	289	2017	AF035726	Distel et al. 2017	Vesicomya gigas symbiont	GenBank	1429	1	1429	1
308	290	2004	AF035727	Sunamura et al. 2004	Vesicomya lepta symbiont	GenBank	1426	1	1426	1
309	291	2012	EU091325	Kleiner et al. 2012	Vibrio splendidus	GenBank	1519	1	1519	1
310	292	2010	AB239761	Goffredi et al. 2010	Vulcanolepas osheai symbiont	GenBank	1412	1	1412	1

## Sheet: Table S2
Table S2. Additional information on relevant functional traits
id	TraitGroup	TraitName	ShortTraitName	Support	RequiredGenesUpperBound	GeneTraitCompositionRule	Contiguity	Thiobius	ODIII6
1	Carbon	Acetate transporter	ActP	Manual identification	1	+actP		Present	Absent
2	Carbon	Calvin-Benson-Bassham cycle	Cbb	MetaCyc, KEGG (partial)	13	+((+cbbS+cbbL),cbbL_formII)+pgk+gapA+tpiA+fbaA+fbp+tkt+rpe+prk+sir+rplA+PPi_PFK		Present	Present
3	Carbon	Glycogen biosynthesis	Glg	KEGG	2	+glgC+glgA		Absent	Present
4	Carbon	Glyoxylate cycle	GlC	MetaCyc, KEGG	5	+mdh+CS+(acnA,acnB)+icl+aceB		Present	Absent
5	Carbon	Lactate transporter	LakP	Manual identification	3	+lakP+dctQ+dctM	Yes	Present	Absent
6	Carbon	Lactate utilization	Lut	Manual identification	3	+lutA+lutB+lutC	Yes	Present	Absent
7	Carbon	Polyhydroxyalkanoate synthesis	Pha	Manual identification	1	+pha		Present	Absent
8	Carbon	TCA cycle	TcaC	MetaCyc, KEGG	14	+CS+(acnA,acnB)+icd+((+sucA+sucB+lpd),(+korA+korB))+sucD+sucC+sdhA+sdhB+sdhC+sdhD+(fumA,fumC)+(mdh,mqo)		Present	Present
9	Carbon (and Nitrogen)	Cyanophycin synthesis	Cph	MetaCyc	1	+cph		Absent	Present
10	Hydrogen	NiFe hydrogenase based hydrogen oxidation	Hup	MetaCyc	2	+hupS+hupL	Yes	Absent	Present
11	Nitrogen	Ammonium transporter	AmtB	Manual identification	1	+amtB		Present	Present
12	Nitrogen	Assimilatory nitrate reduction	AsN	MetaCyc, KEGG	3	+narB+nirB+nirD	Yes	Present	Present
13	Nitrogen	Incomplete urea cycle	iUcy	MetaCyc (partial), KEGG (partial)	5	+carA+carB+argF+argG+argH		Present	Present
14	Nitrogen	Nitrate transporter	Nrt	KEGG	3	+nrtA+nrtB+nrtC	Yes	Present	Present
15	Nitrogen	Urea transporter	Urt	Manual identification	5	+urtA+urtB+urtC+urtD+urtE	Yes	Present	Present
16	Nitrogen	Urease mediated urea degradation	Ure	MetaCyc	3	+ureA+ureB+ureC	Yes	Present	Present
17	Oxygen	Cytochrome aa3 based oxygen respiration	CytAA3	KEGG	3	+coxA+coxB+coxC	Yes	Present	Present
18	Oxygen	Cytochrome ba3 based oxygen respiration	CytBA3	Manual identification	2	+cbaA+cbaB	Yes	Absent	Present
19	Oxygen	Cytochrome bc1 complex mediated electron transport	Pet	KEGG	3	+petA+petB+petC	Yes	Present	Present
20	Oxygen	Cytochrome bd based oxygen respiration	CytBD	MetaCyc, KEGG (partial)	19	+ndhA_to_ndhN+shdA+sdhB+sdhC+cydA+cydB		Absent	Present
21	Oxygen	Cytochrome cbb3 based oxygen respiration	CytCBB3	KEGG	4	+ccoN+ccoO+ccoP+ccoQ	Yes	Present	Present
22	Phosphorous	High-affinity Na+/Pi symporter	Hnp	Manual identification	1	+hnp		Absent	Present
23	Phosphorous	High-affinity phosphate transporter	Pst	Manual identification	4	+pstA+pstB+pstC+pstS	Yes	Present	Present
24	Phosphorous	Low-affinity phosphate transporter	Pit	Manual identification	1	+pit		Absent	Present
25	Phosphorous	Polyphosphate usage	PPKandPPX	Manual identification	2	PPK,PPX		Present	Present
26	Sulfur	APR and SAT mediated sulfite oxidation	AprSat	MetaCyc, KEGG (partial)	3	+sat+aprB+aprA-aprM		Present	Present
27	Sulfur	Reverse dissimilatory sulfate reductase mediated thiosulfate oxidation to sulfite	rDsr	MetaCyc (missed), KEGG (partial)	9	+dsrA+dsrB+dsrC+dsrE+dsrF+dsrK+dsrH+tusA+rhd	Yes	Present	Present
28	Sulfur	Rhodanese mediated thiosulfate disproportionation	Tst	MetaCyc	1	+tst		Absent	Present
29	Sulfur	Sulfate permease	SulP	Manual identification	1	+sulP		Absent	Present
30	Sulfur	Sulfate transporter	CysZ	Manual identification	1	+cysZ		Present	Present
31	Sulfur	Sulfhydrogenase mediated sulfur reduction	Hyd	MetaCyc	4	+hydA+hydB+hydC+hydD	Yes	Absent	Present
32	Sulfur	Polysulfide reductase	Psr	MetaCyc	3	+psrA+psrB+psrC	Yes	Absent	Present
33	Sulfur	Sulfide dehydrogenase (flavocytochrome C) mediated sulfur oxidation	Fcsd	MetaCyc	2	+fccA+fccB	Yes	Present	Present
34	Sulfur	Sulfide:quinone oxidoreductase mediated sulfur oxidation	Sqr	MetaCyc	1	+sqr		Present	Present
35	Sulfur	Sulfite-oxidizing enzime mediated sulfite oxidation	Soe	MetaCyc	3	+soeA+soeB+soeC	Yes	Present	Present
36	Sulfur	Sulfur globules proteins	Sgp	Manual identification	1	sgpCV1,sgpCV2,sgpA,sgpB,sgpC,sgpD		Present	Present
37	Sulfur	Sulfur oxygenase reductase mediated sulfur disproportionation	Sor	MetaCyc (missed)	1	+sor		Absent	Present
38	Sulfur	Thiosulfate transporter	YeeE	Manual identification	1	+yeeE		Absent	Present
39	Sulfur	Truncated SOX mediated sulfur oxidation from thiosulfate to sulfate	tSox	MetaCyc (missed), KEGG (partial)	4	+soxA+soxB+soxX+soxL		Present	Present
40	Interactions	CRISPR associated proteins	Cas	MacSyFinder	3	+cas1+cas2+((cas3,cas7),cas9,cas10)-cas4-cas5-cas6-cas8-cse1-cse2-csb1-csb2-cmr4-cmr5-cmr6-csy1-csy2-csy3	Yes	Present	Absent
41	Interactions	Type I secretion system	T1SS	MacSyFinder	3	+lapB+lapC+tolC		Absent	Present
42	Interactions	Type II secretion system	T2SS	MacSyFinder	8	-gspC+gspD+gspE+gspF+gspG-gspH+gspI+gspJ+gspK-gspL+gspM-gspN	Yes	Present	Present
43	Interactions	Type V secretion system	T5SS	MacSyFinder	1	apeE,fhaC,yadA		Present	Present
44	Interactions	Type VI secretion system	T6SS	MacSyFinder	13	-evpJ+tssA+tssB+tssC+tssD+tssE+tssF+tssG+tssH+tssI+tssJ+tssK+tssL+tssM		Present	Absent
45	Motility	Flagellum	Fla	MacSyFinder	11	+filF+filI+filN+filP+filQ+filR+flhB+flhA+flgB+flgC+filE		Absent	Present
46	Motility	Type IV pilus	T4P	MacSyFinder	10	+pilE+pilV+pilB+pilC+pilO+pilQ+pilM+pilN+pilP+pilT-pilD		Present	Present
"+" indicates that the following gene is required, "-" indicates that the following gene is not required, "," indicates interchangeability; brackets are used for grouping; "ndhA_to_ndhN" stands for fourteen genes. Pathways only partially represented in KEGG modules as well as those existing in MetaCyc database but missed by Pathway Tools are also indicated.

## Sheet: Table S3
Table S3. Genomes employed in the orthology analysis.
Organism	Accession	Database	md5
Allochromatium vinosum	NC_013851	RefSeq	c0c5b6572638800d7393e3d96dd918d4
Bathymodiolus azoricus symbiont	CDSC00000000	WGS	ee0360b9436d4e581d9f9ee6fb56ea48
Candidatus Endoriftia persephone	AFOC00000000	WGS	fe3c8760104e177998ec5ab45e8b17bb
Candidatus Ruthia magnifica	NC_008610	RefSeq	f3b63715b4141f8f1b7fecd0ffafb4cc
Candidatus Thiobius zoothamnicola strain Belize G43	This study	This study	c729743ba10b7c68ea2d374cc225c9c0
Candidatus Thiodiazotropha endoloripes	LVJW00000000	WGS	4d2148142a366b37df3552809e42a514
Candidatus Thiodiazotropha endolucinida	MARB00000000	WGS	a95182747c69ce9335fe43c5bb5e5122
Candidatus Thioglobus autotrophica	CP010552	GenBank	b1e92c5a2ea5412266385f59888d4205
Candidatus Thioglobus singularis	CP006911	GenBank	ee2ed7895e07d78947faba3cf61a8099
Candidatus Thiosymbion oneisti	FLUZ00000000	WGS	eabcaa1bc3c0b51438c61e1a2d39f371
Candidatus Vesicomyosocius okutanii	NC_009465	RefSeq	56531634e19dedd6b94c6d920572c94c
Chrysomallon squamiferum symbiont	AP012978	GenBank	f57995a931ec762ca50e7d816d2255cc
Hydrogenovibrio crunogenus	CP000109	GenBank	f009ba5e514127e16dbb66e18714e96a
Hydrogenovibrio kuenenii	JAGP00000000	WGS	5923a3fce3f244dcc2aaf737a11e84db
Hydrogenovibrio marinus	JMIU00000000	WGS	1edeab47f26f77f28973f96057520e6d
Marichromatium purpuratum	CP007031	GenBank	3324f145c911eb0203e92e071c6e12b7
Milos strain ODIII6	This study	This study	9e6306c0e5677f639dc72a84445b8496
Sedimenticola thiotaurini	CP011412	GenBank	ec55d002bcaf360eb062c7225813bb95
Solemya velum symbiont	JRAA00000000	WGS	86551b6dc81a0ab7a5b70d0487dede27
Thioflavicoccus mobilis	NC_019940	RefSeq	31088f35abd7b8352c21b2449f7ebce6
Thiolapillus brandeum	AP012273	GenBank	9b133278e3978436c709f2515c6f723f
Thiolinea disciformis	AQVE00000000	WGS	f1d58e83c74a88d6ef0697f2adce1619
Thiomicrorhabdus chilensis	2537562247	IMG-JGI	1d4bc271f2e14083e2994cee84fb27b7
Thiomicrospira aerophila	2506783063	IMG-JGI	13ffec2bd76f69c1275ac897a7f0b382
Thiomicrospira cyclica	CP002776	GenBank	77b04697d6ad0b6baf4fc6b386aab1f1
Thiorhodococcus drewsii	AFWT00000000	WGS	5afb6b43c0ca0f23b343eb8f1962436a
Thiorhodovibrio sp. 970	AFWS00000000	WGS	df0f2153da75407dcfac5d62efad5c44
Thiosocius teredinicola	CP019936	GenBank	88a49c62479aff906a19d7445589751d
Thiothrix nivea	AJUL00000000	WGS	5d0b771a18d82ec9b6671ff84bfcbda8
uncultured SUP05 cluster bacterium	ACSG00000000	WGS	c788ff782e0b5d0895a36360781c2a20

## Sheet: Table S4
Table S4. General features according to the MIGS recommendations (Field et al. 2008)
		Thiobius str. BelizeG43	Thiobius str. BelizeG42	Thiobius str. BelizeG44	Thiobius str. GuadeloupeG4	Evidence code	ODIII6	Evidence code
Analysis project type	MIGS-2	Metagenome-assembled genome	Metagenome-assembled genome	Metagenome-assembled genome	Metagenome-assembled genome	-	Genome	-
Environment
Sovereign state, Sea		Belize, Caribbean Sea	Belize, Caribbean Sea	Belize, Caribbean Sea	Guadeloupe, Caribbean Sea	IDA	Greece, Mediterranean Sea	IDA
Geographic location (latitude, longitude, depth of sample)	MIGS-4	+16.834, -88.104, 0.5m	+16.834, -88.104, 0.5m	+16.834, -88.104, 0.5m	+16.277, -61.557, 1m	IDA	+24.520, +36.673, 8m	IDA
Time of sample collection	MIGS-5	September 2015	September 2015	September 2015	March 2014	IDA	1996	IDA
Habitat (EnvO)	MIGS-6	Shallow marine sediment, wood fall	Shallow marine sediment, wood fall	Shallow marine sediment, wood fall	Shallow marine sediment, wood fall	IDA	Shallow marine sediment, marine hydrothermal vent	IDA
Temperature		30°C	30°C	30°C	NA	IDA	25°C	IDA
Salinity		36	36	36	NA	IDA	NA	-
pH		NA	NA	NA	NA	-	7	IDA
Nucleic acid sequence source
Number of replicons		NA	NA	NA	NA	-	NA	-
Extrachromosomal elements		NA	NA	NA	NA	-	NA	-
Pathogenicity	MIGS-14	None	None	None	None	NAS	None	NAS
Biotic relationship	MIGS-15	Symbiont	Symbiont	Symbiont	Symbiont	TAS[Rinke et al. 2006]	Free-living	NAS
Specific host		Zoothamnium niveum	Zoothamnium niveum	Zoothamnium niveum	Zoothamnium niveum	TAS[Rinke et al. 2006]	-	-
Health or disease status of specific host at the time of collection		Alive	Alive	Alive	Alive	IDA	-	-
Relation to oxygen		Aerobic	Aerobic	Aerobic	Aerobic	NAS	Aerobic	NAS
Isolation and growth conditions		-	-	-	-		Sievert 1999, PhD disertation. University of Bremen	-
Genome sequencing project information including MIMAGS recommendations [Bowers et al. 2017]	Standard ID
Sequencing
Nucleic acid preparation	MIGS-27	Chloroform extraction	Chloroform extraction	Chloroform extraction	Chloroform extraction		UltraClean microbial DNA isolation kit (MoBio laboratories)
Sequencing method	MIGS-29	Illumina HiSeqV4 PE125	Illumina HiSeqV4 PE125	Illumina HiSeqV4 PE125	Illumina HiSeqV4 PE125		Illumina MiSeq PE300
Assembly (assembly method)	MIGS-30.1	SPAdes v3.7.1 metagenomic mode	SPAdes v3.7.1 metagenomic mode	SPAdes v3.7.1 metagenomic mode	SPAdes v3.7.1 metagenomic mode		Mr DNA
General genome metadata
Sequencing coverage	MIGS-31.2	216x	296x	176x	131x		103x
Annotation	MIGS-32	RASTtk	RASTtk	RASTtk	RASTtk		RASTtk
Assembly quality	MIMAG-5	Improved High Quality Draft	High Quality Draft	High Quality Draft	High Quality Draft		Improved High Quality Draft
Assembly size		2381364	2379254	2311386	2369374		3528654
GC content		0.494	0.494	0.496	0.496		0.619
Number of contigs	MIMAG-9	46	47	57	46		25
N50		98217	98217	66776	73149		245984
Completeness	MIMAG-6	0.95981	0.9598	0.9436	0.9598		0.99593
Contamination	MIMAG-7	0.0006	0.0006	0.0006	0.0041		0.0078
Heterogeneity		0	0	0	0		0
Completeness software	MIMAG-8	CheckM v1.0.5	CheckM v1.0.5	CheckM v1.0.5	CheckM v1.0.5		CheckM v1.0.5
16S recovered	MIMAG-10	Yes	Partially	Partially	Yes		Yes
16S recovery software	MIMAG-11	Metaxa2 v2.2	Metaxa2 v2.2	Metaxa2 v2.2	Metaxa2 v2.2		Metaxa2 v2.2
Number of standard tRNAs extracted	MIMAG-12	36	34	34	37		41
Amino acids with tRNA		20	19	19	20		20
Missing tRNA amino acid		-	Ile	Ile	-		-
tRNA extraction software	MIMAG-13	tRNAscan-SE	tRNAscan-SE	tRNAscan-SE	tRNAscan-SE		tRNAscan-SE
Completeness approach	MIMAG-14	Marker gene based	Marker gene based	Marker gene based	Marker gene based		Marker gene based
Binning parameters	MIMAG-18	kmer+coverage+codon usage	kmer+coverage+codon usage	kmer+coverage+codon usage	kmer+coverage+codon usage		-
Binning software	MIMAG-19	MetaBAT v0.26.3	MetaBAT v0.26.3	MetaBAT v0.26.3	MetaBAT v0.26.3		-
Reassembly post binning	MIMAG-20	No	No	No	No		-
MAG coverage software	MIMAG-21	BBmap v38.35 & Samtools v1.9	BBmap v38.35 & Samtools v1.9	BBmap v38.35 & Samtools v1.9	BBmap v38.35 & Samtools v1.9		-
Evidence codes - IDA: Inferred from Direct Assay (first time in publication); TAS: Traceable Author Statement (i. e. a direct report exists in the literature); NAS: Non-traceable Author Statement (i. e. not directly observed for the living, isolated sample, but based on a generally accepted property for the species, or anecdotal evidence). These evidence codes are from the Gene Ontology project […

## Sheet: Table S5
Table S5. Synteny between contigs of the four Caribbean Thiobius assemblies. Names of the contigs produced by the assembler are indicated in the "Assembler" columns, and final contig naming scheme reflecting the synteny are indicated in the "Label" columns. "rc" stands for reverse complement
Thiobius BelizeG43		Thiobius BelizeG44		Thiobius BelizeG42		Thiobius GuadeloupeG4
Assembler	Label	Assembler	Label	Assembler	Label	Assembler	Label
n1850	c1a	n87	c1ab	n1884	c1a	n1	c1abcd
n707	c1b			n438	c1b
n1rc	c1cde	n9rc	c1c	n1rc	c1cde
		n1rc	c1def
						n6rc	c1efg
n10rc	c1fg			n9rc	c1fg
		n28rc	c1g
n2	c2	n3727rc	c2a	n2	c2	n3	c2ab
		n2rc	c2bc
						n15	c2cde
		n1453	c2d
		n14rc	c2e
		n278rc	c2f			n518rc	c2f
n1058rc	c3a	n4	c3abc	n823rc	c3a	n1287	c3a
n7	c3bc			n6	c3bc	n8rc	c3b
						n17	c3cdef
n28	c3de	n1274rc	c3d	n12	c3de
		n10	c3efg
n490rc	c3fg			n242rc	c3fg
						n808	c3g
G43.3_n3	c4	n42	c4ab	n42rc	c4ab	n1296	c4a
						n4rc	c4bcd
		n25rc	c4c	n3	c4cde
		n19rc	c4d
		n648rc	c4e			n48	c4ef
		n1340	c4f	n1060rc	c4f
n247rc	c5a	n46	c5ab	n94rc	c5a	n192rc	c5a
n5	c5bcdef			n5	c5bcdef	n159rc	c5bc
		n5	c5cd
						n16rc	c5de
		n2656	c5e
		n286rc	c5fg			n444	c5fgh
n1406	c5gh			n1272	c5gh
		n1084rc	c5h
n690rc	c6a	n3	c6ab	n425rc	c6a	n2	c6
n4rc	c6bc			n4rc	c6bc
		n505rc	c6c
n764rc	c7a	n644rc	c7a	n494rc	c7a	n5rc	c7abcd
n8	c7bc	n18	c7b	n7	c7bc
		n13	c7cde
n485	c7de			n240	c7de
						n1051rc	c7e
n9rc	c8abcd	n6rc	c8abcd	n8rc	c8abcd	n616rc	c8a
						n327rc	c8b
						n406rc	c8c
						n201	c8de
n1426rc	c8e	n1319rc	c8e	n1319rc	c8e
n58	c9abc	n3033	c9a	n18	c9abc	n223	c9ab
		n8	c9bcd
						n35rc	c9cd
n175rc	c9d			n60rc	c9d
n13	c10	n165	c10a	n10	c10	n102	c10a
		n24	c10b			n111	c10b
n15	c11	n639	c11a	n11	c11	n679rc	c11a
		n12	c11b			n26	c11b
n268	c12a	n16rc	c12ab	n108rc	c12a	n10	c12
n74	c12bc			n23	c12bc
		n232rc	c12c
n47	c13a	n11rc	c13	n17	c13a	n23	c13
n1175rc	c13b			n966rc	c13b
n138	c14a	n55rc	c14a	n43	c14a	n25	c14
n255	c14b	n103	c14b	n87	c14b
n280	c15a	n158rc	c15a	n111	c15a	n27	c15
n2040	c15b	n1227rc	c15b	n2225	c15b
n416	c15c	n176	c15c	n189	c15c
		n3849	c15d
n45	c16	n15	c16	n15	c16	n34rc	c16
n59	c17	n1091	c17a	n19	c17	n84	c17
		n64	c17b
n1636rc	c18a	n50	c18	n1620rc	c18a	n146	c18
n162rc	c18b			n55rc	c18b
n271	c19	n108rc	c19	n109	c19	n328	c19a
						n349	c19b
n293rc	c20	n160rc	c20	n118rc	c20	n292	c20
n2448	c21a	n3103rc	c21a	n180	c21	n610rc	c21
n588	c21b	n819rc	c21b
n691rc	c22	n576rc	c22	n426rc	c22	n757rc	c22
n847rc	c23	n537rc	c23	n578rc	c23	n846rc	c23
n1313rc	c24	n545rc	c24	n1131rc	c24	n1025	c24
n1343	c25	n1238rc	c25	n1179	c25	n1098	c25
n2109rc	c26	n2342	c26	n2234rc	c26	n2158rc	c26
						n5830	c27

## Sheet: Table S6
Table S6. Functional features
ID1	ID2	IntegrativeLevel	LongName	ShortName	Evidence	Thiobius	ODIII6	Notes
1	1	Trait	Calvin-Benson-Bassham cycle	Cbb	MetaCyc, KEGG	Yes	Yes	MetaCyc pathway: "Calvin-Benson-Bassham cycle". KEGG module: "Reductive pentose phosphate cycle (Calvin cycle)"
2	2	Trait	TCA cycle	TcaC	MetaCyc, KEGG	Yes	Yes	MetaCyc pathways: "TCA cycle I" and "TCA cycle V" (excluding in the later the "glyoxylate cycle"). KEGG module: "Citrate cycle (TCA cycle, Krebs cycle)"
3	3	Trait	Acetate transporter	ActP	Manual identification	Yes	No	Family2.A.96 in Transporter Classification Database
4	4	Trait	Glyoxylate cycle	GlC	MetaCyc, KEGG	Yes	No	MetaCyc pathway: "Glyoxylate cycle". KEGG module: "Glyoxylate cycle"
5	5	Trait	Glycogen biosynthesis	Glg	Manual identification	No	Yes
6	6	Trait	Polyhydroxyalkanoate synthesis	Pha	Manual identification	Yes	No
7	7	Trait	Cyanophycin biosynthesis	Cph	MetaCyc	No	Yes	MetaCyc pathway: "Cyanophycin metabolism"
8	8	Trait	Lactate utilization	Lut	Manual identification	Yes	No
9	9	Trait	Lactate transporter	LakP	Manual identification	Yes	No
10	10	Trait	NiFe hydrogenase based hydrogen oxidation	Hup	MetaCyc	No	Yes	MetaCyc pathway: "Hydrogen oxidation I (aerobic)"
11	11	Trait	Assimilatory nitrate reduction	AsN	MetaCyc, KEGG	Yes	Yes	Last steps from amonium to aminoacids not included in the analysis. MetaCyc pathway: "Nitrate reduction V (assimilatory)". KEGG module: "Assimilatory nitrate reduction"
12	12	Trait	Urease mediated urea degradation	Ure	MetaCyc	Yes	Yes	MetaCyc pathway: "Urea degradation II"
13	13	Trait	Incomplete urea cycle	iUcy	MetaCyc (partial), KEGG (partial)	Yes	Yes	MetaCyc pathway: "Urea cycle". KEGG module: "Urea cycle". In both cases last step arginase missing
14	14	Trait	Ammonium transporter	AmtB	Manual identification	Yes	Yes	1.A.11.1.1 in Transporter Classification Database
15	15	Trait	Nitrate transporter	Nrt	Manual identification	Yes	Yes	3.A.1.16.1 in Transporter Classification Database
16	16	Trait	Urea transporter	Urt	Manual identification	Yes	Yes	3.A.1.4.4 in Transporter Classification Database
17	17	Trait	Cytochrome bd based oxygen respiration	CytBD	MetaCyc, KEGG (partial)	No	Yes	MetaCyc pathways: "NADH to cytochrome bd oxidase electron transfer I" & -"II", "Succinate to cytochrome bd oxidase electron transfer", "Pyruvate to cytochrome bd oxidase electron transfer". KEGG module: ~"Cytochrome bd ubiquinol oxidase"
18	18	Trait	Cytochrome aa3 based oxygen respiration	CytAA3	KEGG	Yes	Yes	KEGG module: " Cytochrome c oxidase, prokaryotes". CoxD not identified
19	19	Trait	Cytochrome cbb3 based oxygen respiration	CytCBB3	KEGG	Yes	Yes	KEGG module: " Cytochrome c oxidase, cbb3-type". Two copies in Thiobius
20	20	Trait	Cytochrome ba3 based oxygen respiration	CytBA3	Manual identification	No	Yes
21	21	Trait	Cytochrome bc1 complex mediated electron transport	Pet	KEGG	Yes	Yes	KEGG modules: "Cytochrome bc1 complex respiratory unit"; ~"Cytochrome bc1 complex"
22	22	Trait	High-affinity Na+/Pi symporter	Hnp	Manual identification	No	Yes
23	23	Trait	Low-affinity phosphate transporter	Pit	Manual identification	No	Yes	Family 2.A.20.1.4 in Transporter Classification Database
24	24	Trait	High-affinity phosphate transporter	Pst	Manual identification	Yes	Yes
25	25	Trait	Polyphosphate usage	PHKandPHX	Manual identification	Yes	Yes
26	26	Trait	Sulfide:quinone oxidoreductase mediated sulfur oxidation	Sqr	MetaCyc	Yes	Yes	MetaCyc pathway: "Sulfide oxidation I (to sulfur globules)"
27	27	Trait	Sulfide dehydrogenase (flavocytochrome C) mediated sulfur oxidation	Fcsd	MetaCyc	Yes	Yes	MetaCyc pathway: "Sulfide oxidation II (flavocytochrome c)"
28	28	Trait	Sulfhydrogenase mediated sulfur reduction	Hyd	MetaCyc	No	Yes	MetaCyc pathway: "Sulfur reduction I"
29	29	Trait	Sulfur oxygenase reductase mediated sulfur oxidation	Sor	MetaCyc (missed)	No	Yes	MetaCyc pathway: "Sulfur disproportionation II (aerobic)"
30	30	Trait	Reverse dissimilatory sulfate reductase mediated thiosulfate oxidation to sulfite	rDsr	MetaCyc, KEGG	Yes	Yes	MetaCyc pathways: "Sulfur oxidation IV (intracellular sulfur)" and "Dissimilatory sulfate reduction I (to hydrogen sufide)". KEGG module: "Dissimilatory sulfate reduction, sulfate => H2S"
31	31	Trait	Truncated SOX mediated sulfur oxidation from thiosulfate to sulfate	tSox	MetaCyc, KEGG	Yes	Yes	MetaCyc pathway: "Thiosulfate oxidation IV (multienzyme complex)". KEGG module: ~"Thiosulfate oxidation by SOX complex, thiosulfate => H2S"
32	32	Trait	Thiosulfate rhodanese mediated thiosulfate disproportionation	Tst	MetaCyc	No	Yes	MetaCyc pathway: "Thiosulfate disproportionation I (thiol-dependent)"
33	33	Trait	APR and SAT mediated sulfite oxidation	AprSat	MetaCyc	Yes	Yes	MetaCyc pathway: "Sulfite oxidation III"
34	34	Trait	Sulfite-oxidizing enzyme mediated sulfite oxidation	Soe	MetaCyc	Yes	Yes	MetaCyc pathway: "Sulfite oxidation V (SoeABC)"
35	35	Trait	Sulfur globules proteins	Sgp	Manual identification	Yes	Yes
36	36	Trait	Thiosulfate transporter	YeeE	Manual identification	No	Yes	Family 9.B.102 in Transporter Classification Database
37	37	Trait	Sulfate permease	SulP	Manual identification	No	Yes	Family 2.A.53 in Transporter Classification Database
38	38	Trait	Sulfate transporter	CysZ	Manual identification	Yes	Yes	Family 2.A.121 in Transporter Classification Database
39	39	Trait	Type I secretion system	T1SS	MacSyFinder	No	Yes
40	40	Trait	Type II secretion system	T2SS	MacSyFinder	Yes	Yes
41	41	Trait	Type V secretion system	T5SS	MacSyFinder	Yes	Yes
42	42	Trait	Type VI secretion system	T6SS	MacSyFinder	Yes	No	tssA, tssD, tssE, tssH and tssL genes manually detected
43	43	Trait	CRISPR associated proteins	Cas	MacSyFinder	Yes	No	Type IIA in Thiobius
44	44	Trait	Type IV pilus	T4P	MacSyFinder	Yes	Yes	pilV manually identified
45	45	Trait	Flagellum	Fla	MacSyFinder	No	Yes
46	1	MetaCyc pathway	(5Z)-dodecenoate biosynthesis I	PWY0-862	PathwayTools	Yes	Yes
47	2	MetaCyc pathway	(Kdo)2-lipid A biosynthesis I (E. coli)	KDO-LIPASYN-PWY	PathwayTools	Yes	Yes
48	3	MetaCyc pathway	(Kdo)2-lipid A biosynthesis II (P. putida)	PWY-8075	PathwayTools	Yes	Yes
49	4	MetaCyc pathway	[2Fe-2S] iron-sulfur cluster biosynthesis	PWY-7250	PathwayTools	Yes	Yes
50	5	MetaCyc pathway	2-methyladeninyl adenosylcobamide biosynthesis from adenosylcobinamide-GDP	PWY-7965	PathwayTools	Yes	Yes
51	6	MetaCyc pathway	2-methylcitrate cycle I	PWY0-42	PathwayTools	Yes	No
52	7	MetaCyc pathway	2-oxoglutarate decarboxylation to succinyl-CoA	PWY-5084	PathwayTools	Yes	Yes
53	8	MetaCyc pathway	3-dehydroquinate biosynthesis I	PWY-6164	PathwayTools	Yes	Yes
54	9	MetaCyc pathway	4-amino-2-methyl-5-diphosphomethylpyrimidine biosynthesis	PWY-6890	PathwayTools	Yes	Yes
55	10	MetaCyc pathway	4-aminobenzoate biosynthesis	PWY-6543	PathwayTools	Yes	Yes
56	11	MetaCyc pathway	4-hydroxybenzoate biosynthesis II (bacteria)	PWY-5755	PathwayTools	Yes	Yes
57	12	MetaCyc pathway	4-hydroxyphenylpyruvate biosynthesis	PWY-5886	PathwayTools	Yes	Yes
58	13	MetaCyc pathway	4-sulfocatechol degradation	PWY-6041	PathwayTools	No	Yes
59	14	MetaCyc pathway	5-(methoxycarbonylmethoxy)uridine biosynthesis	PWY0-1554	PathwayTools	No	Yes
60	15	MetaCyc pathway	5-aminoimidazole ribonucleotide biosynthesis I	PWY-6121	PathwayTools	Yes	Yes
61	16	MetaCyc pathway	5-methylbenzimidazolyl adenosylcobamide biosynthesis from adenosylcobinamide-GDP	PWY-7968	PathwayTools	Yes	Yes
62	17	MetaCyc pathway	6-hydroxymethyl-dihydropterin diphosphate biosynthesis I	PWY-6147	PathwayTools	Yes	Yes
63	18	MetaCyc pathway	8-amino-7-oxononanoate biosynthesis I	PWY-6519	PathwayTools	Yes	Yes
64	19	MetaCyc pathway	acetate and ATP formation from acetyl-CoA I	PWY0-1312	PathwayTools	Yes	Yes
65	20	MetaCyc pathway	acetate conversion to acetyl-CoA	PWY0-1313	PathwayTools	Yes	Yes
66	21	MetaCyc pathway	acrylonitrile degradation I	PWY-7308	PathwayTools	Yes	Yes
67	22	MetaCyc pathway	acrylonitrile degradation II	PWY-7309	PathwayTools	No	Yes
68	23	MetaCyc pathway	acyl carrier protein activation	PWY-6012-1	PathwayTools	Yes	No
69	24	MetaCyc pathway	adeninyl adenosylcobamide biosynthesis from adenosylcobinamide-GDP	PWY-7964	PathwayTools	Yes	Yes
70	25	MetaCyc pathway	adenosine deoxyribonucleotides de novo biosynthesis	PWY-7227	PathwayTools	Yes	Yes
71	26	MetaCyc pathway	adenosine nucleotides degradation II	SALVADEHYPOX-PWY	PathwayTools	Yes	Yes
72	27	MetaCyc pathway	adenosine ribonucleotides de novo biosynthesis	PWY-7219	PathwayTools	Yes	Yes
73	28	MetaCyc pathway	adenosylcobalamin salvage from cobalamin	PWY-6268	PathwayTools	Yes	Yes
74	29	MetaCyc pathway	adenosylcobinamide-GDP salvage from cobinamide I	PWY-7971	PathwayTools	Yes	Yes
75	30	MetaCyc pathway	aerobic respiration I (cytochrome c)	PWY-3781	PathwayTools	Yes	Yes
X	X	MetaCyc pathway	aerobic respiration II (cytochrome c) (yeast)	PWY-7279	PathwayTools	Yes	Yes	Dubious existence
76	31	MetaCyc pathway	alanine racemization	PWY-8072	PathwayTools	Yes	Yes
77	32	MetaCyc pathway	arginine dependent acid resistance	PWY0-1299	PathwayTools	Yes	Yes
78	33	MetaCyc pathway	arsenate detoxification III (thioredoxin)	PWY-8101	PathwayTools	No	Yes
79	34	MetaCyc pathway	benzimidazolyl adenosylcobamide biosynthesis from adenosylcobinamide-GDP	PWY-7970	PathwayTools	Yes	Yes
80	35	MetaCyc pathway	beta-alanine biosynthesis III	PWY-5155	PathwayTools	Yes	No
81	36	MetaCyc pathway	biotin biosynthesis from 8-amino-7-oxononanoate I	PWY0-1507	PathwayTools	Yes	Yes
82	37	MetaCyc pathway	biotin-carboxyl carrier protein assembly	PWY0-1264	PathwayTools	Yes	Yes
83	38	MetaCyc pathway	Calvin-Benson-Bassham cycle	CALVIN-PWY	PathwayTools	Yes	Yes
84	39	MetaCyc pathway	CDP-diacylglycerol biosynthesis I	PWY-5667	PathwayTools	Yes	Yes
85	40	MetaCyc pathway	CDP-diacylglycerol biosynthesis II	PWY0-1319	PathwayTools	Yes	Yes
86	41	MetaCyc pathway	chitin degradation II (Vibrio)	PWY-6902	PathwayTools	Yes	Yes
87	42	MetaCyc pathway	chorismate biosynthesis from 3-dehydroquinate	PWY-6163	PathwayTools	Yes	Yes
88	43	MetaCyc pathway	cis-vaccenate biosynthesis	PWY-5973	PathwayTools	Yes	Yes
89	44	MetaCyc pathway	CMP phosphorylation	PWY-7205	PathwayTools	Yes	Yes
90	45	MetaCyc pathway	CMP-3-deoxy-D-manno-octulosonate biosynthesis	PWY-1269	PathwayTools	Yes	Yes
91	46	MetaCyc pathway	CMP-legionaminate biosynthesis II	PWY-7131	PathwayTools	No	Yes
92	47	MetaCyc pathway	coenzyme A biosynthesis I (prokaryotic)	COA-PWY	PathwayTools	Yes	Yes
93	48	MetaCyc pathway	creatinine degradation II	PWY-4722	PathwayTools	No	Yes
94	49	MetaCyc pathway	cyanophycin metabolism	PWY-7052	PathwayTools	No	Yes
95	50	MetaCyc pathway	cyclopropane fatty acid (CFA) biosynthesis	PWY0-541	PathwayTools	No	Yes
96	51	MetaCyc pathway	cytidylyl molybdenum cofactor biosynthesis	PWY-6476	PathwayTools	No	Yes
97	52	MetaCyc pathway	D-galactarate degradation I	GALACTARDEG-PWY	PathwayTools	Yes	No
98	53	MetaCyc pathway	D-glucarate degradation I	GLUCARDEG-PWY	PathwayTools	Yes	No
99	54	MetaCyc pathway	D-mannose degradation	MANNCAT-PWY	PathwayTools	Yes	Yes
100	55	MetaCyc pathway	di-trans,poly-cis-undecaprenyl phosphate biosynthesis	PWY-5785	PathwayTools	Yes	Yes
101	56	MetaCyc pathway	diacylglyceryl-N,N,N-trimethylhomoserine biosynthesis	PWY-6795	PathwayTools	Yes	No
102	57	MetaCyc pathway	dipicolinate biosynthesis	PWY-8088	PathwayTools	Yes	Yes
103	58	MetaCyc pathway	Dissimilatory sulfate reduction I (to hydrogen sufide)	DISSULFRED-PWY	PathwayTools	Yes	Yes
104	59	MetaCyc pathway	dTDP-L-rhamnose biosynthesis	DTDPRHAMSYN-PWY	PathwayTools	Yes	Yes
105	60	MetaCyc pathway	ethanol degradation II	PWY66-21	PathwayTools	No	Yes
106	61	MetaCyc pathway	fatty acid biosynthesis initiation (bacteria and plants)	PWY-4381	PathwayTools	Yes	Yes
107	62	MetaCyc pathway	fatty acid elongation -- saturated	FASYN-ELONG-PWY	PathwayTools	Yes	Yes
108	63	MetaCyc pathway	flavin biosynthesis I (bacteria and plants)	RIBOSYN2-PWY	PathwayTools	Yes	Yes
109	64	MetaCyc pathway	folate polyglutamylation	PWY-2161	PathwayTools	Yes	Yes
110	65	MetaCyc pathway	folate transformations III (E. coli)	1CMET2-PWY	PathwayTools	Yes	Yes
111	66	MetaCyc pathway	formaldehyde oxidation VII (THF pathway)	PWY-7909	PathwayTools	Yes	No
112	67	MetaCyc pathway	GDP-D-glycero-alpha-D-manno-heptose biosynthesis	PWY-6478	PathwayTools	Yes	No
113	68	MetaCyc pathway	GDP-D-perosamine biosynthesis	PWY-5739	PathwayTools	No	Yes
114	69	MetaCyc pathway	GDP-L-fucose biosynthesis I (from GDP-D-mannose)	PWY-66	PathwayTools	Yes	Yes
115	70	MetaCyc pathway	GDP-mannose biosynthesis	PWY-5659	PathwayTools	Yes	Yes
116	71	MetaCyc pathway	geranyl diphosphate biosynthesis	PWY-5122	PathwayTools	Yes	Yes
117	72	MetaCyc pathway	gluconeogenesis I	GLUCONEO-PWY	PathwayTools	Yes	Yes
118	73	MetaCyc pathway	glucosylglycerate biosynthesis I	PWY-5662	PathwayTools	No	Yes
119	74	MetaCyc pathway	glutaminyl-tRNAgln biosynthesis via transamidation	PWY-5921	PathwayTools	Yes	Yes
120	75	MetaCyc pathway	glutathione biosynthesis	GLUTATHIONESYN-PWY	PathwayTools	Yes	Yes
121	76	MetaCyc pathway	glutathione-glutaredoxin redox reactions	GLUT-REDOX-PWY	PathwayTools	Yes	Yes
122	77	MetaCyc pathway	glutathione-peroxide redox reactions	PWY-4081	PathwayTools	No	Yes
123	78	MetaCyc pathway	glutathionylspermidine biosynthesis	PWY-4121	PathwayTools	No	Yes
124	79	MetaCyc pathway	glycerophosphodiester degradation	PWY-6952	PathwayTools	No	Yes
125	80	MetaCyc pathway	glycine biosynthesis I	GLYSYN-PWY	PathwayTools	Yes	Yes
126	81	MetaCyc pathway	glycine biosynthesis III	GLYSYN-ALA-PWY	PathwayTools	Yes	Yes
127	82	MetaCyc pathway	glycine cleavage	GLYCLEAV-PWY	PathwayTools	Yes	Yes
128	83	MetaCyc pathway	glycogen biosynthesis I (from ADP-D-Glucose)	GLYCOGENSYNTH-PWY	PathwayTools	No	Yes
129	84	MetaCyc pathway	glycogen degradation I	GLYCOCAT-PWY	PathwayTools	No	Yes
130	85	MetaCyc pathway	glycolate and glyoxylate degradation II	GLYOXDEG-PWY	PathwayTools	Yes	Yes
131	86	MetaCyc pathway	glycolysis I (from glucose 6-phosphate)	GLYCOLYSIS	PathwayTools	Yes	No
132	87	MetaCyc pathway	glycolysis III (from glucose)	ANAGLYCOLYSIS-PWY	PathwayTools	No	Yes
133	88	MetaCyc pathway	glyoxylate cycle	GLYOXYLATE-BYPASS	PathwayTools	Yes	No
134	89	MetaCyc pathway	glyphosate degradation II	PWY-7806	PathwayTools	Yes	Yes
135	90	MetaCyc pathway	gondoate biosynthesis (anaerobic)	PWY-7663	PathwayTools	Yes	Yes
136	91	MetaCyc pathway	guanine and guanosine salvage	PWY-6620	PathwayTools	Yes	Yes
137	92	MetaCyc pathway	guanine and guanosine salvage II	PWY-6599	PathwayTools	Yes	Yes
138	93	MetaCyc pathway	guanosine deoxyribonucleotides de novo biosynthesis I	PWY-7226	PathwayTools	Yes	Yes
139	94	MetaCyc pathway	guanosine ribonucleotides de novo biosynthesis	PWY-7221	PathwayTools	Yes	Yes
140	95	MetaCyc pathway	heme b biosynthesis I (aerobic)	HEME-BIOSYNTHESIS-II	PathwayTools	Yes	Yes
141	96	MetaCyc pathway	heme b biosynthesis II (oxygen-independent)	HEMESYN2-PWY	PathwayTools	No	Yes
142	97	MetaCyc pathway	Hydrogen oxidation I (aerobic)	P283-PWY	PathwayTools	No	Yes
143	98	MetaCyc pathway	indole-3-acetate biosynthesis IV (bacteria)	PWY-5025	PathwayTools	Yes	Yes
144	99	MetaCyc pathway	indole-3-acetate biosynthesis V (bacteria and fungi)	PWY-5026	PathwayTools	No	Yes
145	100	MetaCyc pathway	inosine 5'-phosphate degradation	PWY-5695	PathwayTools	Yes	Yes
146	101	MetaCyc pathway	inosine-5'-phosphate biosynthesis I	PWY-6123	PathwayTools	Yes	Yes
147	102	MetaCyc pathway	Kdo transfer to lipid IVA I (E. coli)	KDOSYN-PWY	PathwayTools	Yes	Yes
148	103	MetaCyc pathway	Kdo transfer to lipid IVA IV (P. putida)	PWY-8074	PathwayTools	Yes	Yes
149	104	MetaCyc pathway	L-alanine biosynthesis I	ALANINE-VALINESYN-PWY	PathwayTools	Yes	Yes
150	105	MetaCyc pathway	L-alanine biosynthesis II	ALANINE-SYN2-PWY	PathwayTools	Yes	Yes
151	106	MetaCyc pathway	L-alanine biosynthesis III	PWY0-1021	PathwayTools	Yes	Yes
152	107	MetaCyc pathway	L-alanine degradation IV	PWY1-2	PathwayTools	Yes	Yes
153	108	MetaCyc pathway	L-arginine biosynthesis II (acetyl cycle)	ARGSYNBSUB-PWY	PathwayTools	Yes	Yes
154	109	MetaCyc pathway	L-arginine degradation IV (arginine decarboxylase/agmatine deiminase pathway)	ARGDEG-III-PWY	PathwayTools	Yes	Yes
155	110	MetaCyc pathway	L-asparagine biosynthesis I	ASPARAGINE-BIOSYNTHESIS	PathwayTools	Yes	Yes
156	111	MetaCyc pathway	L-asparagine biosynthesis II	ASPARAGINESYN-PWY	PathwayTools	Yes	Yes
157	112	MetaCyc pathway	L-asparagine biosynthesis III (tRNA-dependent)	PWY490-4	PathwayTools	Yes	Yes
158	113	MetaCyc pathway	L-asparagine degradation I	ASPARAGINE-DEG1-PWY	PathwayTools	Yes	No
159	114	MetaCyc pathway	L-aspartate biosynthesis	ASPARTATESYN-PWY	PathwayTools	Yes	Yes
160	115	MetaCyc pathway	L-aspartate degradation I	ASPARTATE-DEG1-PWY	PathwayTools	Yes	Yes
161	116	MetaCyc pathway	L-citrulline degradation	CITRULLINE-DEG-PWY	PathwayTools	Yes	Yes
162	117	MetaCyc pathway	L-cysteine biosynthesis I	CYSTSYN-PWY	PathwayTools	Yes	Yes
163	118	MetaCyc pathway	L-cysteine biosynthesis VII (from S-sulfo-L-cysteine)	PWY-7870	PathwayTools	Yes	Yes
164	119	MetaCyc pathway	L-glutamate biosynthesis I	GLUTSYN-PWY	PathwayTools	Yes	Yes
165	120	MetaCyc pathway	L-glutamate biosynthesis III	GLUTSYNIII-PWY	PathwayTools	Yes	Yes
166	121	MetaCyc pathway	L-glutamate degradation I	GLUTAMATE-DEG1-PWY	PathwayTools	No	Yes
167	122	MetaCyc pathway	L-glutamine biosynthesis I	GLNSYN-PWY	PathwayTools	Yes	Yes
168	123	MetaCyc pathway	L-glutamine degradation I	GLUTAMINDEG-PWY	PathwayTools	Yes	Yes
169	124	MetaCyc pathway	L-glutamine degradation II	GLUTAMINEFUM-PWY	PathwayTools	Yes	Yes
170	125	MetaCyc pathway	L-histidine biosynthesis	HISTSYN-PWY	PathwayTools	Yes	Yes
171	126	MetaCyc pathway	L-homocysteine biosynthesis	PWY-5344	PathwayTools	Yes	Yes
172	127	MetaCyc pathway	L-homoserine biosynthesis	HOMOSERSYN-PWY	PathwayTools	Yes	Yes
173	128	MetaCyc pathway	L-isoleucine biosynthesis I (from threonine)	ILEUSYN-PWY	PathwayTools	Yes	Yes
174	129	MetaCyc pathway	L-isoleucine biosynthesis IV	PWY-5104	PathwayTools	No	Yes
175	130	MetaCyc pathway	L-leucine biosynthesis	LEUSYN-PWY	PathwayTools	Yes	Yes
176	131	MetaCyc pathway	L-lysine biosynthesis I	DAPLYSINESYN-PWY	PathwayTools	Yes	Yes
177	132	MetaCyc pathway	L-methionine biosynthesis I	HOMOSER-METSYN-PWY	PathwayTools	Yes	Yes
178	133	MetaCyc pathway	L-methionine degradation I (to L-homocysteine)	METHIONINE-DEG1-PWY	PathwayTools	Yes	Yes
179	134	MetaCyc pathway	L-ornithine biosynthesis I	GLUTORN-PWY	PathwayTools	Yes	Yes
180	135	MetaCyc pathway	L-phenylalanine biosynthesis I	PHESYN	PathwayTools	Yes	Yes
181	136	MetaCyc pathway	L-phenylalanine degradation II (anaerobic)	ANAPHENOXI-PWY	PathwayTools	Yes	No
182	137	MetaCyc pathway	L-proline biosynthesis I (from L-glutamate)	PROSYN-PWY	PathwayTools	Yes	Yes
183	138	MetaCyc pathway	L-serine biosynthesis I	SERSYN-PWY	PathwayTools	Yes	Yes
184	139	MetaCyc pathway	L-serine degradation	SERDEG-PWY	PathwayTools	Yes	No
185	140	MetaCyc pathway	L-threonine biosynthesis	HOMOSER-THRESYN-PWY	PathwayTools	Yes	Yes
186	141	MetaCyc pathway	L-threonine degradation I	PWY-5437	PathwayTools	Yes	Yes
187	142	MetaCyc pathway	L-tryptophan biosynthesis	TRPSYN-PWY	PathwayTools	Yes	Yes
188	143	MetaCyc pathway	L-tyrosine biosynthesis I	TYRSYN	PathwayTools	Yes	Yes
189	144	MetaCyc pathway	L-tyrosine biosynthesis III	PWY-6120	PathwayTools	Yes	Yes
190	145	MetaCyc pathway	L-valine biosynthesis	VALSYN-PWY	PathwayTools	Yes	Yes
191	146	MetaCyc pathway	lipid IVA biosynthesis (E. coli)	NAGLIPASYN-PWY	PathwayTools	Yes	Yes
192	147	MetaCyc pathway	lipid IVA biosynthesis (P. putida)	PWY-8073	PathwayTools	Yes	Yes
193	148	MetaCyc pathway	lipoate biosynthesis and incorporation I	PWY0-501	PathwayTools	Yes	Yes
194	149	MetaCyc pathway	lipoate biosynthesis and incorporation III (Bacillus)	PWY-6987	PathwayTools	Yes	Yes
195	150	MetaCyc pathway	lipoprotein posttranslational modification	PWY-7884	PathwayTools	Yes	Yes
196	151	MetaCyc pathway	long-chain fatty acid activation	PWY-5143	PathwayTools	Yes	Yes
197	152	MetaCyc pathway	mannosylglucosylglycerate biosynthesis I	PWY-6686	PathwayTools	No	Yes
198	153	MetaCyc pathway	mannosylglycerate biosynthesis I	PWY-5656	PathwayTools	No	Yes
199	154	MetaCyc pathway	methylerythritol phosphate pathway I	NONMEVIPP-PWY	PathwayTools	Yes	Yes
200	155	MetaCyc pathway	methylglyoxal degradation I	PWY-5386	PathwayTools	Yes	Yes
201	156	MetaCyc pathway	mixed acid fermentation	FERMENTATION-PWY	PathwayTools	No	Yes
202	157	MetaCyc pathway	molybdenum cofactor biosynthesis	PWY-6823	PathwayTools	Yes	Yes
203	158	MetaCyc pathway	myo-inositol biosynthesis	PWY-2301	PathwayTools	Yes	Yes
204	159	MetaCyc pathway	N-end rule pathway I (prokaryotic)	PWY-7801	PathwayTools	Yes	Yes
205	160	MetaCyc pathway	N6-L-threonylcarbamoyladenosine37-modified tRNA biosynthesis	PWY0-1587	PathwayTools	Yes	Yes
206	161	MetaCyc pathway	NAD biosynthesis from 2-amino-3-carboxymuconate semialdehyde	PWY-5653	PathwayTools	Yes	Yes
207	162	MetaCyc pathway	NAD de novo biosynthesis I (from aspartate)	PYRIDNUCSYN-PWY	PathwayTools	Yes	Yes
208	163	MetaCyc pathway	NAD phosphorylation and transhydrogenation	NADPHOS-DEPHOS-PWY-1	PathwayTools	Yes	Yes
209	164	MetaCyc pathway	NAD salvage pathway II (PNC IV cycle)	PWY-7761	PathwayTools	Yes	Yes
210	165	MetaCyc pathway	NADH repair	PWY-6938	PathwayTools	Yes	Yes
211	166	MetaCyc pathway	NADH to cytochrome bd oxidase electron transfer I	PWY0-1334	PathwayTools	No	Yes
212	167	MetaCyc pathway	NADH to cytochrome bd oxidase electron transfer II	PWY0-1568	PathwayTools	No	Yes
213	168	MetaCyc pathway	Nitrate reduction V (assimilatory)	PWY-5675	PathwayTools	Yes	Yes
X	X	MetaCyc pathway	nitrate reduction VIIIb (dissimilatory)	PWY0-1573	PathwayTools	No	No	False positives in PathwayTools for both Thiobius and ODIII6
214	169	MetaCyc pathway	octanoyl-[acyl-carrier protein] biosynthesis (mitochondria, yeast)	PWY-7388	PathwayTools	Yes	Yes
215	170	MetaCyc pathway	octaprenyl diphosphate biosynthesis	PWY-5783	PathwayTools	Yes	Yes
216	171	MetaCyc pathway	oleate biosynthesis IV (anaerobic)	PWY-7664	PathwayTools	Yes	Yes
217	172	MetaCyc pathway	palmitate biosynthesis II (bacteria and plant cytoplasm)	PWY-5971	PathwayTools	Yes	Yes
218	173	MetaCyc pathway	palmitoleate biosynthesis I (from (5Z)-dodec-5-enoate)	PWY-6282	PathwayTools	Yes	Yes
219	174	MetaCyc pathway	pentose phosphate pathway (oxidative branch) I	OXIDATIVEPENT-PWY	PathwayTools	No	Yes
220	175	MetaCyc pathway	peptidoglycan maturation (meso-diaminopimelate containing)	PWY0-1586	PathwayTools	Yes	Yes
221	176	MetaCyc pathway	phenylmercury acetate degradation	P641-PWY	PathwayTools	No	Yes
222	177	MetaCyc pathway	phosphatidylserine and phosphatidylethanolamine biosynthesis I	PWY-5669	PathwayTools	No	Yes
223	178	MetaCyc pathway	phosphopantothenate biosynthesis I	PANTO-PWY	PathwayTools	Yes	Yes
224	179	MetaCyc pathway	ppGpp metabolism	PPGPPMET-PWY	PathwayTools	Yes	Yes
225	180	MetaCyc pathway	prenylated FMNH2 biosynthesis	PWY0-1597	PathwayTools	No	Yes
226	181	MetaCyc pathway	preQ0 biosynthesis	PWY-6703	PathwayTools	Yes	Yes
227	182	MetaCyc pathway	protocatechuate degradation II (ortho-cleavage pathway)	PROTOCATECHUATE-ORTHO-CLEAVAGE-PWY	PathwayTools	No	Yes
228	183	MetaCyc pathway	PRPP biosynthesis	PWY0-662	PathwayTools	Yes	Yes
229	184	MetaCyc pathway	putrescine biosynthesis II	PWY-43	PathwayTools	Yes	Yes
230	185	MetaCyc pathway	pyridoxal 5'-phosphate biosynthesis I	PYRIDOXSYN-PWY	PathwayTools	Yes	Yes
231	186	MetaCyc pathway	pyrimidine deoxyribonucleosides degradation	PWY-7181	PathwayTools	No	Yes
232	187	MetaCyc pathway	pyrimidine deoxyribonucleotide phosphorylation	PWY-7197	PathwayTools	Yes	Yes
233	188	MetaCyc pathway	pyrimidine deoxyribonucleotides de novo biosynthesis I	PWY-7184	PathwayTools	Yes	Yes
234	189	MetaCyc pathway	pyrimidine deoxyribonucleotides dephosphorylation	PWY-7206	PathwayTools	No	Yes
235	190	MetaCyc pathway	pyruvate decarboxylation to acetyl CoA	PYRUVDEHYD-PWY	PathwayTools	Yes	Yes
236	191	MetaCyc pathway	pyruvate fermentation to acetate II	PWY-5482	PathwayTools	Yes	Yes
237	192	MetaCyc pathway	pyruvate fermentation to ethanol III	PWY-6587	PathwayTools	No	Yes
238	193	MetaCyc pathway	Pyruvate to cytochrome bd oxidase electron transfer	PWY-7545	Manual identification	No	Yes	Missed by PathwayTools in ODIII6
239	194	MetaCyc pathway	queuosine biosynthesis I (de novo)	PWY-6700	PathwayTools	Yes	Yes
240	195	MetaCyc pathway	queuosine biosynthesis II (queuine salvage)	PWY-8105	PathwayTools	Yes	Yes
241	196	MetaCyc pathway	S-adenosyl-L-methionine biosynthesis	SAM-PWY	PathwayTools	Yes	Yes
242	197	MetaCyc pathway	S-adenosyl-L-methionine cycle II	PWY-5041	PathwayTools	Yes	Yes
243	198	MetaCyc pathway	S-methyl-5-thio-alpha-D-ribose 1-phosphate degradation I	PWY-4361	PathwayTools	Yes	No
244	199	MetaCyc pathway	S-methyl-5'-thioadenosine degradation III	PWY-6753	PathwayTools	Yes	Yes
245	200	MetaCyc pathway	selenate reduction	PWY-6932	PathwayTools	Yes	Yes
246	201	MetaCyc pathway	siroheme biosynthesis	PWY-5194	PathwayTools	Yes	Yes
247	202	MetaCyc pathway	spermidine biosynthesis I	BSUBPOLYAMSYN-PWY	PathwayTools	Yes	Yes
248	203	MetaCyc pathway	stearate biosynthesis II (bacteria and plants)	PWY-5989	PathwayTools	Yes	Yes
249	204	MetaCyc pathway	Succinate to cytochrome bd oxidase electron transfer	PWY0-1353	PathwayTools	No	Yes
250	205	MetaCyc pathway	sucrose degradation III (sucrose invertase)	PWY-621	PathwayTools	No	Yes
251	206	MetaCyc pathway	sulfate activation for sulfonation	PWY-5340	PathwayTools	Yes	Yes
252	207	MetaCyc pathway	Sulfide oxidation I (to sulfur globules)	P222-PWY	PathwayTools	Yes	Yes
253	208	MetaCyc pathway	Sulfide oxidation II (flavocytochrome c)	PWY-5274	PathwayTools	Yes	Yes
254	209	MetaCyc pathway	Sulfite oxidation III	PWY-5278	PathwayTools	Yes	Yes
255	210	MetaCyc pathway	Sulfite oxidation V (SoeABC)	PWY-7457	PathwayTools	Yes	Yes
256	211	MetaCyc pathway	Sulfur disproportionation II (aerobic)	PWY-5302	Manual identification	No	Yes	Missed by PathwayTools in ODIII6
257	212	MetaCyc pathway	Sulfur oxidation IV (intracellular sulfur)	PWY-6675	Manual identification	Yes	Yes	Missed by PathwayTools in Thiobius and ODIII6
258	213	MetaCyc pathway	Sulfur reduction I	PWY-5332	PathwayTools	No	Yes
259	214	MetaCyc pathway	TCA cycle I (prokaryotic)	TCA	Manual identification	Yes	Yes	Missed by PathwayTools in Thiobius and ODIII6
260	215	MetaCyc pathway	TCA cycle V (2-oxoglutarate synthase)	PWY-6969	PathwayTools	Yes	Yes	Missed by PathwayTools in Thiobius
261	216	MetaCyc pathway	tetrahydrofolate biosynthesis	PWY-6614	PathwayTools	Yes	Yes
262	217	MetaCyc pathway	tetrahydrofolate salvage from 5,10-methenyltetrahydrofolate	PWY-6613	PathwayTools	Yes	Yes
263	218	MetaCyc pathway	tetrahydromonapterin biosynthesis	PWY0-1433	PathwayTools	No	Yes
264	219	MetaCyc pathway	tetrahydropteridine recycling	PWY-8099	PathwayTools	Yes	Yes
265	220	MetaCyc pathway	tetrapyrrole biosynthesis I (from glutamate)	PWY-5188	PathwayTools	Yes	Yes
266	221	MetaCyc pathway	thiamine diphosphate biosynthesis I (E. coli)	PWY-6894	PathwayTools	Yes	Yes
267	222	MetaCyc pathway	thiamine diphosphate biosynthesis II (Bacillus)	PWY-6893	PathwayTools	Yes	Yes
268	223	MetaCyc pathway	thiamine salvage I	PWY-6896	PathwayTools	Yes	Yes
269	224	MetaCyc pathway	thiazole biosynthesis II (aerobic bacteria)	PWY-6891	PathwayTools	Yes	Yes
270	225	MetaCyc pathway	thioredoxin pathway	THIOREDOX-PWY	PathwayTools	Yes	Yes
271	226	MetaCyc pathway	Thiosulfate disproportionation I (thiol-dependent)	PWY-5277	Manual identification	No	Yes	Missed by PathwayTools in ODIII6
272	227	MetaCyc pathway	thiosulfate disproportionation IV (rhodanese)	PWY-5350	PathwayTools	No	Yes
273	228	MetaCyc pathway	Thiosulfate oxidation IV (multienzyme complex)	PWY-6677	Manual identification	Yes	Yes	Missed by PathwayTools in Thiobius and ODIII6
274	229	MetaCyc pathway	trans, trans-farnesyl diphosphate biosynthesis	PWY-5123	PathwayTools	Yes	Yes
275	230	MetaCyc pathway	trehalose biosynthesis I	TRESYN-PWY	PathwayTools	No	Yes
276	231	MetaCyc pathway	triacylglycerol degradation	LIPAS-PWY	PathwayTools	Yes	No
277	232	MetaCyc pathway	triclosan resistance	PWY-7096	PathwayTools	Yes	Yes
278	233	MetaCyc pathway	tRNA charging	TRNA-CHARGING-PWY	PathwayTools	Yes	Yes
279	234	MetaCyc pathway	tRNA processing	PWY0-1479	PathwayTools	Yes	Yes
280	235	MetaCyc pathway	tRNA-uridine 2-thiolation and selenation (bacteria)	PWY-7892	PathwayTools	Yes	Yes
281	236	MetaCyc pathway	ubiquinol-8 biosynthesis (prokaryotic)	PWY-6708	PathwayTools	Yes	Yes
282	237	MetaCyc pathway	UDP-2,3-diacetamido-2,3-dideoxy-alpha-D-mannuronate biosynthesis	PWY-7090	PathwayTools	Yes	Yes
283	238	MetaCyc pathway	UDP-alpha-D-galactose biosynthesis	PWY-7344	PathwayTools	Yes	Yes
284	239	MetaCyc pathway	UDP-alpha-D-glucose biosynthesis I	PWY-7343	PathwayTools	Yes	Yes
285	240	MetaCyc pathway	UDP-alpha-D-glucuronate biosynthesis (from UDP-glucose)	PWY-7346	PathwayTools	Yes	Yes
286	241	MetaCyc pathway	UDP-N-acetyl-alpha-D-galactosaminuronate biosynthesis	PWY-7336	PathwayTools	Yes	Yes
287	242	MetaCyc pathway	UDP-N-acetyl-D-glucosamine biosynthesis I	UDPNAGSYN-PWY	PathwayTools	Yes	Yes
288	243	MetaCyc pathway	UDP-N-acetylmuramoyl-pentapeptide biosynthesis I (meso-diaminopimelate containing)	PWY-6387	PathwayTools	No	Yes
289	244	MetaCyc pathway	UMP biosynthesis III	PWY-7791	PathwayTools	Yes	Yes
290	245	MetaCyc pathway	Urea cycle	PWY-4984	PathwayTools	Yes*	Yes*	(*) Arginase missing, positive in PathwayTools due to default tolerance setting
291	246	MetaCyc pathway	Urea degradation II	PWY-5704	PathwayTools	Yes	Yes
292	247	MetaCyc pathway	UTP and CTP de novo biosynthesis	PWY-7176	PathwayTools	Yes	Yes
293	248	MetaCyc pathway	UTP and CTP dephosphorylation I	PWY-7185	PathwayTools	Yes	Yes
294	249	MetaCyc pathway	very long chain fatty acid biosynthesis I	PWY-5080	PathwayTools	Yes	No
295	1	Complete KEGG module	Adenine ribonucleotide biosynthesis, IMP => ADP,ATP	M00049	KASS	Yes	Yes
296	2	Complete KEGG module	Arginine biosynthesis, ornithine => arginine	M00844	KASS	Yes	Yes
297	3	Complete KEGG module	beta-Oxidation, acyl-CoA synthesis	M00086	KASS	No	Yes
298	4	Complete KEGG module	Biotin biosynthesis, pimeloyl-ACP/CoA => biotin	M00123	KASS	Yes	Yes
299	5	Complete KEGG module	CAM (Crassulacean acid metabolism), dark	M00168	KASS	No	Yes
300	6	Complete KEGG module	CAM (Crassulacean acid metabolism), light	M00169	KASS	No	Yes
301	7	Complete KEGG module	Citrate cycle (TCA cycle, Krebs cycle)	M00009	KASS	Yes	Yes
302	8	Complete KEGG module	Citrate cycle, first carbon oxidation, oxaloacetate => 2-oxoglutarate	M00010	KASS	Yes	Yes
303	9	Complete KEGG module	Citrate cycle, second carbon oxidation, 2-oxoglutarate => oxaloacetate	M00011	KASS	Yes	Yes
304	10	Complete KEGG module	CMP-KDO biosynthesis	M00063	KASS	Yes	Yes
305	11	Complete KEGG module	Coenzyme A biosynthesis, pantothenate => CoA	M00120	KASS	Yes	Yes
306	12	Complete KEGG module	Cytochrome bc1 complex respiratory unit	M00151	KASS	Yes	Yes
307	13	Complete KEGG module	Cytochrome c oxidase, cbb3-type	M00156	KASS	No	Yes
308	14	Complete KEGG module	Cytochrome c oxidase, prokaryotes	M00155	KASS	Yes	Yes
309	15	Complete KEGG module	Dissimilatory sulfate reduction, sulfate => H2S	M00596	KASS	Yes	Yes
310	16	Complete KEGG module	dTDP-L-rhamnose biosynthesis	M00793	KASS	Yes	Yes
311	17	Complete KEGG module	F-type ATPase, prokaryotes and chloroplasts	M00157	KASS	Yes	Yes
312	18	Complete KEGG module	Fatty acid biosynthesis, elongation	M00083	KASS	Yes	Yes
313	19	Complete KEGG module	Fatty acid biosynthesis, initiation	M00082	KASS	Yes	Yes
314	20	Complete KEGG module	Glutathione biosynthesis, glutamate => glutathione	M00118	KASS	Yes	Yes
315	21	Complete KEGG module	Glycogen biosynthesis, glucose-1P => glycogen/starch	M00854	KASS	No	Yes
316	22	Complete KEGG module	Glycolysis (Embden-Meyerhof pathway), glucose => pyruvate	M00001	KASS	No	Yes
317	23	Complete KEGG module	Glycolysis, core module involving three-carbon compounds	M00002	KASS	Yes	Yes
318	24	Complete KEGG module	Glyoxylate cycle	M00012	KASS	Yes	No
319	25	Complete KEGG module	Guanine ribonucleotide biosynthesis IMP => GDP,GTP	M00050	KASS	Yes	Yes
320	26	Complete KEGG module	Heme biosynthesis, plants and bacteria, glutamate => heme	M00121	KASS	No	Yes
321	27	Complete KEGG module	Inosine monophosphate biosynthesis, PRPP + glutamine => IMP	M00048	KASS	Yes	Yes
322	28	Complete KEGG module	Isoleucine biosynthesis, threonine => 2-oxobutanoate => isoleucine	M00570	KASS	Yes	Yes
323	29	Complete KEGG module	Leucine biosynthesis, 2-oxoisovalerate => 2-oxoisocaproate	M00432	KASS	Yes	Yes
324	30	Complete KEGG module	Lysine biosynthesis, succinyl-DAP pathway, aspartate => lysine	M00016	KASS	Yes	Yes
325	31	Complete KEGG module	Molybdenum cofactor biosynthesis, GTP => molybdenum cofactor	M00880	KASS	Yes	Yes
326	32	Complete KEGG module	NAD biosynthesis, aspartate => NAD	M00115	KASS	Yes	Yes
327	33	Complete KEGG module	NADH:quinone oxidoreductase, prokaryotes	M00144	KASS	Yes	Yes
328	34	Complete KEGG module	Nucleotide sugar biosynthesis, glucose => UDP-glucose	M00549	KASS	No	Yes
329	35	Complete KEGG module	Ornithine biosynthesis, glutamate => ornithine	M00028	KASS	Yes	Yes
330	36	Complete KEGG module	Pentose phosphate pathway, oxidative phase, glucose 6P => ribulose 5P	M00006	KASS	No	Yes
331	37	Complete KEGG module	Phosphate acetyltransferase-acetate kinase pathway, acetyl-CoA => acetate	M00579	KASS	Yes	Yes
332	38	Complete KEGG module	Phosphatidylcholine (PC) biosynthesis, PE => PC	M00091	KASS	No	Yes
333	39	Complete KEGG module	Phosphatidylethanolamine (PE) biosynthesis, PA => PS => PE	M00093	KASS	No	Yes
334	40	Complete KEGG module	Pimeloyl-ACP biosynthesis, BioC-BioH pathway, malonyl-ACP => pimeloyl-ACP	M00572	KASS	Yes	Yes
335	41	Complete KEGG module	Proline biosynthesis, glutamate => proline	M00015	KASS	Yes	Yes
336	42	Complete KEGG module	PRPP biosynthesis, ribose 5P => PRPP	M00005	KASS	Yes	Yes
337	43	Complete KEGG module	Pyrimidine deoxyribonuleotide biosynthesis, CDP/CTP => dCDP/dCTP,dTDP/dTTP	M00053	KASS	No	Yes
338	44	Complete KEGG module	Pyrimidine ribonucleotide biosynthesis, UMP => UDP/UTP,CDP/CTP	M00052	KASS	No	Yes
339	45	Complete KEGG module	Pyruvate oxidation, pyruvate => acetyl-CoA	M00307	KASS	Yes	Yes
340	46	Complete KEGG module	Reductive pentose phosphate cycle, ribulose-5P => glyceraldehyde-3P	M00166	KASS	Yes	Yes
341	47	Complete KEGG module	Riboflavin biosynthesis, GTP => riboflavin/FMN/FAD	M00125	KASS	No	Yes
342	48	Complete KEGG module	Serine biosynthesis, glycerate-3P => serine	M00020	KASS	No	Yes
343	49	Complete KEGG module	Shikimate pathway, phosphoenolpyruvate + erythrose-4P => chorismate	M00022	KASS	Yes	Yes
344	50	Complete KEGG module	Siroheme biosynthesis, glutamate => siroheme	M00846	KASS	Yes	Yes
345	51	Complete KEGG module	Succinate dehydrogenase, prokaryotes	M00149	KASS	Yes	Yes
346	52	Complete KEGG module	Tetrahydrofolate biosynthesis, GTP => THF	M00126	KASS	Yes	Yes
347	53	Complete KEGG module	Tryptophan biosynthesis, chorismate => tryptophan	M00023	KASS	Yes	Yes
348	54	Complete KEGG module	Valine/isoleucine biosynthesis, pyruvate => valine / 2-oxobutanoate => isoleucine	M00019	KASS	Yes	Yes
349	1	Predicted gene in trait	Malate synthase	aceB	RASTtk	Yes	No	K01638; Trait:GlC
350	2	Predicted gene in trait	D-threo-isocitrate hydro-lyase	acnB	RASTtk	Yes	Yes	K01682; Trait:TcaC; Trait:GlC
351	3	Predicted gene in trait	Acetate permease ActP (cation/acetate symporter)	actP	RASTtk	Yes	No	Trait: ActP
352	4	Predicted gene in trait	Ammonium transporter	amtB	RASTtk	Yes	Yes	K03320; Trait:AmtB
353	5	Predicted gene in trait	Adenylylsulfate reductase alpha-subunit	aprA	RASTtk	Yes	Yes	K00394; Trait:AprSat
354	6	Predicted gene in trait	Adenylylsulfate reductase beta-subunit	aprB	RASTtk	Yes	Yes	K00395; Trait:AprSat
355	7	Predicted gene in trait	Adenylylsulfate reductase membrane anchor	aprM	RASTtk	Yes	Yes	Trait:AprSat
356	8	Predicted gene in trait	Ornithine carbamoyltransferase	argF	RASTtk	Yes	Yes	K00611; Trait:iUcy
357	9	Predicted gene in trait	Argininosuccinate synthase	argG	RASTtk	Yes	Yes	K01940; Trait:iUcy
358	10	Predicted gene in trait	Argininosuccinate lyase	argH	RASTtk	Yes	Yes	K01755; Trait:iUcy
359	11	Predicted gene in trait	Carbamoyl-phosphate synthase small chain	carA	RASTtk	Yes	Yes	K01956; Trait:iUcy
360	12	Predicted gene in trait	Carbamoyl-phosphate synthase large chain	carB	RASTtk	Yes	Yes	K01955; Trait:iUcy
361	13	Predicted gene in trait	CRISP-associated protein cas1	cas1	RASTtk	Yes	No	K15342; Trait:Cas
362	14	Predicted gene in trait	CRISP-associated protein cas2	cas2	RASTtk	Yes	No	K09951; Trait:Cas
363	15	Predicted gene in trait	CRISP-associated protein cas9	cas9	RASTtk	Yes	No	Trait:Cas
364	16	Predicted gene in trait	Cytochrome c oxidase (B(O/a)3-type) chain I	cbaA	RASTtk	No	Yes	Trait:CytBA3
365	17	Predicted gene in trait	Cytochrome c oxidase (B(O/a)3-type) chain II	cbaB	RASTtk	No	Yes	Trait:CytBA3
366	18	Predicted gene in trait	Ribulose biphosphate carboxylase long chain	cbbL	RASTtk	Yes	Yes	K01601; Trait: Cbb
367	19	Predicted gene in trait	Ribulose biphosphate carboxylase small chain	cbbS	RASTtk	Yes	Yes	K01602; Trait: Cbb
368	20	Predicted gene in trait	Cytochrome c oxidase (cbb3-type) subunit ccoN	ccoN	RASTtk	Yes	Yes	K00404; Trait:CytCBB3
369	21	Predicted gene in trait	Cytochrome c oxidase (cbb3-type) subunit ccoO	ccoO	RASTtk	Yes	Yes	K00405; Trait:CytCBB3
370	22	Predicted gene in trait	Cytochrome c oxidase (cbb3-type) subunit ccoP	ccoP	RASTtk	Yes	Yes	K00406; Trait:CytCBB3
371	23	Predicted gene in trait	Cytochrome c oxidase (cbb3-type) subunit ccoQ	ccoQ	RASTtk	Yes	Yes	K00407; Trait:CytCBB3
372	24	Predicted gene in trait	Cytochrome c oxidase polypeptide I	coxA	RASTtk	Yes	Yes	K02274; Trait:CytAA3
373	25	Predicted gene in trait	Cytochrome c oxidase polypeptide II	coxB	RASTtk	Yes	Yes	K02275; Trait:CytAA3
374	26	Predicted gene in trait	Cytochrome c oxidase polypeptide III	coxC	RASTtk	Yes	Yes	K02276; Trait:CytAA3
375	27	Predicted gene in trait	Cyanophycin synthase	cphA	RASTtk	No	Yes	Trait:Cph
376	28	Predicted gene in trait	Citrate synthase	CS	RASTtk	Yes	Yes	K01647; Trait:TcaC; Trait:GlC
377	29	Predicted gene in trait	Cytochrome bd-I ubiquinol oxidase subunit I	cydA	RASTtk	No	Yes	K00425; Trait:CytBD
378	30	Predicted gene in trait	Cytochrome bd-I ubiquinol oxidase subunit II	cydB	RASTtk	No	Yes	K00426; Trait:CytBD
379	31	Predicted gene in trait	Sulfate transporter	cysZ	RASTtk	Yes	Yes	K06203; Trait:CysZ
380	32	Predicted gene in trait	TRAP dicarboxylate transporter, DctM subunit, unknown substrate 6	dctM	Manual identification	Yes	No	Trait:LakP
381	33	Predicted gene in trait	TRAP dicarboxylate transporter, DctQ subunit, unknown substrate 6	dctQ	Manual identification	Yes	No	Trait:LakP
382	34	Predicted gene in trait	Reverse-type dissimilatory sulfite reductase, alpha subunit	dsrA	RASTtk	Yes	Yes	K11180; Trait:rDsr
383	35	Predicted gene in trait	Reverse-type dissimilatory sulfite reductase, beta subunit	dsrB	RASTtk	Yes	Yes	K11181; Trait:rDsr
384	36	Predicted gene in trait	Sulfite reductase, reverse dissimilatory-type gamma subunit	dsrC	RASTtk	Yes	Yes	K11179; Trait:rDsr
385	37	Predicted gene in trait	tRNA 5-methylaminomethyl-2-thiouridine synthase subunit DsrE	dsrE	RASTtk	Yes	Yes	K07235; Trait:rDsr
386	38	Predicted gene in trait	tRNA 5-methylaminomethyl-2-thiouridine synthase subunit DsrF	dsrF	RASTtk	Yes	Yes	K07236; Trait:rDsr
387	39	Predicted gene in trait	tRNA 5-methylaminomethyl-2-thiouridine synthase subunit DsrH	dsrH	RASTtk	Yes	Yes	K07237; Trait:rDsr
388	40	Predicted gene in trait	Sulfite reduction-associated complex DsrMKJOP protein DsrK	dsrK	RASTtk	Yes	Yes	K18501; Trait:rDsr
389	41	Predicted gene in trait	Fructose-bisphosphate aldolase	fbaA	RASTtk	Yes	Yes	K01624; Trait:Cbb
390	42	Predicted gene in trait	Fructose 1,6-bisphosphatase	fbp	RASTtk	No	Yes	K03841; Trait:Cbb
391	43	Predicted gene in trait	Cytochrome c4	fccA	RASTtk	Yes	Yes	Trait:Fcsd
392	44	Predicted gene in trait	Sulfide dehydrogenase [flavocytochrome C] flavoprotein chain precursor	fccB	RASTtk	Yes	Yes	K17218; Trait:Fcsd
393	45	Predicted gene in trait	Surface antigen	fhaC	RASTtk	Yes	Yes	Trait:T5SS
394	46	Predicted gene in trait	Flagellar basal-body rod protein B	flgB	RASTtk	No	Yes	Trait:Fla
395	47	Predicted gene in trait	Flagellar basal-body rod protein C	flgC	RASTtk	No	Yes	Trait:Fla
396	48	Predicted gene in trait	Flagellar biosynthetic protein A	flhA	RASTtk	No	Yes	Trait:Fla
397	49	Predicted gene in trait	Flagellar biosynthetic protein B	flhB	RASTtk	No	Yes	Trait:Fla
398	50	Predicted gene in trait	Flagellar hook-basal body complex protein	fliE	RASTtk	No	Yes	Trait:Fla
399	51	Predicted gene in trait	Flagellar M-ring protein	fliF	RASTtk	No	Yes	Trait:Fla
400	52	Predicted gene in trait	Flagellum-specific ATP synthase	fliI	RASTtk	No	Yes	Trait:Fla
401	53	Predicted gene in trait	Flagellar motor switch protein	fliN	RASTtk	No	Yes	Trait:Fla
402	54	Predicted gene in trait	Flagellar biosynthetic protein P	fliP	RASTtk	No	Yes	Trait:Fla
403	55	Predicted gene in trait	Flagellar biosynthetic protein Q	fliQ	RASTtk	No	Yes	Trait:Fla
404	56	Predicted gene in trait	Flagellar biosynthetic protein R	fliR	RASTtk	No	Yes	Trait:Fla
405	57	Predicted gene in trait	Fumarate hydratase, class I	fumA	RASTtk	Yes	Yes	K01676; Trait:TcaC
406	58	Predicted gene in trait	Glyceraldehyde-3-phosphate dehydrogenase	gapA	RASTtk	Yes	Yes	K00134; Trait:Cbb
407	59	Predicted gene in trait	Glycogen synthase	glgA	RASTtk	No	Yes	K00703; Trait:Glg
408	60	Predicted gene in trait	Glucose-1-phosphate adenylyltransferase	glgC	RASTtk	No	Yes	Trait:Glg
409	61	Predicted gene in trait	General secretion pathway protein C	gspC	RASTtk	Yes	Yes	Trait:T2SS
410	62	Predicted gene in trait	General secretion pathway protein D	gspD	RASTtk	Yes	Yes	vs pilQ (T4P); Trait:T2SS
411	63	Predicted gene in trait	General secretion pathway protein E	gspE	RASTtk	Yes	Yes	vs pilB (T4P); Trait:T2SS
412	64	Predicted gene in trait	General secretion pathway protein F	gspF	RASTtk	Yes	Yes	vs pilC (T4P); Trait:T2SS
413	65	Predicted gene in trait	General secretion pathway protein G	gspG	RASTtk	Yes	Yes	vs pilE (T4P); Trait:T2SS
414	66	Predicted gene in trait	General secretion pathway protein H	gspH	RASTtk	No	Yes	Trait:T2SS
415	67	Predicted gene in trait	General secretion pathway protein I	gspI	RASTtk	Yes	Yes	Trait:T2SS
416	68	Predicted gene in trait	General secretion pathway protein J	gspJ	RASTtk	Yes	Yes	Trait:T2SS
417	69	Predicted gene in trait	General secretion pathway protein K	gspK	RASTtk	Yes	Yes	Trait:T2SS
418	70	Predicted gene in trait	General secretion pathway protein L	gspL	RASTtk	Yes	Yes	Trait:T2SS
419	71	Predicted gene in trait	General secretion pathway protein M	gspM	RASTtk	Yes	Yes	Trait:T2SS
420	72	Predicted gene in trait	General secretion pathway protein N	gspN	RASTtk	Yes	No	Trait:T2SS
421	73	Predicted gene in trait	Sodium-dependent phosphate transporter	hnp	RASTtk	No	Yes	Trait:Hnp
422	74	Predicted gene in trait	Uptake [NiFe] hydrogenase, large subunit	hupL	RASTtk	No	Yes	K06281; Trait:Hup
423	75	Predicted gene in trait	Uptake [NiFe] hydrogenase, small subunit	hupS	RASTtk	No	Yes	K06282; Trait:Hup
424	76	Predicted gene in trait	Sulfhydrogenase subunit alpha	hydA	RASTtk	No	Yes	K17993; Trait:Hyd
425	77	Predicted gene in trait	Sulfhydrogenase subunit beta	hydB	RASTtk	No	Yes	K17996; Trait:Hyd
426	78	Predicted gene in trait	Sulfhydrogenase subunit gamma	hydC	RASTtk	No	Yes	K17995; Trait:Hyd
427	79	Predicted gene in trait	Sulfhydrogenase subunit delta	hydD	RASTtk	No	Yes	K17994; Trait:Hyd
428	80	Predicted gene in trait	Isocitrate dehydrogenase	icd	RASTtk	Yes	Yes	K00031; Trait:TcaC
429	81	Predicted gene in trait	Isocitrate lyase	icl	RASTtk	Yes	No	K01637;Trait:GlC
430	82	Predicted gene in trait	2-oxoglutarate:ferrodoxin oxidoreductase subunit alpha	korA	RASTtk	No	Yes	K00174; Trait:TcaC
431	83	Predicted gene in trait	2-oxoglutarate:ferrodoxin oxidoreductase subunit beta	korB	RASTtk	No	Yes	K00175; Trait:TcaC
432	84	Predicted gene in trait	TRAP transporter solute receptor, unknown substrate 6	lakP	Manual identification	Yes	No	Trait:LakP
433	85	Predicted gene in trait	ATP-binding cassette, subfamily C	lapB	RASTtk	No	Yes	Trait:T1SS
434	86	Predicted gene in trait	Membrane fusion protein, adhesin transport system	lapC	RASTtk	No	Yes	Trait:T1SS
435	87	Predicted gene in trait	Dihydrolipoamide dehydrogenase	lpd	RASTtk	Yes	Yes	K00382; Trait:TcaC
436	88	Predicted gene in trait	L-lactate dehydrogenase, alpha subunit	lutA	Manual identification	Yes	No	Trait:Lut
437	89	Predicted gene in trait	L-lactate dehydrogenase, beta subunit	lutB	Manual identification	Yes	No	Trait:Lut
438	90	Predicted gene in trait	L-lactate dehydrogenase, gamma subunit	lutC	Manual identification	Yes	No	Trait:Lut
439	91	Predicted gene in trait	Malate dehydrogenase	mdh	RASTtk	Yes	Yes	K00024; Trait:TcaC; Trait:GlC
440	92	Predicted gene in trait	Assimilatory nitrate reductase large subunit	narB	RASTtk	Yes	Yes	K00367; Trait:AsN
441	93	Predicted gene in trait	NADH-quinone oxidoreductase subunit A	ndhA	RASTtk	Yes	Yes	Trait:CytBD
442	94	Predicted gene in trait	NADH-quinone oxidoreductase subunit B	ndhB	RASTtk	Yes	Yes	Trait:CytBD
443	95	Predicted gene in trait	NADH-quinone oxidoreductase subunit C	ndhC	RASTtk	Yes	Yes	Trait:CytBD
444	96	Predicted gene in trait	NADH-quinone oxidoreductase subunit D	ndhD	RASTtk	Yes	Yes	Trait:CytBD
445	97	Predicted gene in trait	NADH-quinone oxidoreductase subunit E	ndhE	RASTtk	Yes	Yes	Trait:CytBD
446	98	Predicted gene in trait	NADH-quinone oxidoreductase subunit F	ndhF	RASTtk	Yes	Yes	Trait:CytBD
447	99	Predicted gene in trait	NADH-quinone oxidoreductase subunit G	ndhG	RASTtk	Yes	Yes	Trait:CytBD
448	100	Predicted gene in trait	NADH-quinone oxidoreductase subunit H	ndhH	RASTtk	Yes	Yes	Trait:CytBD
449	101	Predicted gene in trait	NADH-quinone oxidoreductase subunit I	ndhI	RASTtk	Yes	Yes	Trait:CytBD
450	102	Predicted gene in trait	NADH-quinone oxidoreductase subunit J	ndhJ	RASTtk	Yes	Yes	Trait:CytBD
451	103	Predicted gene in trait	NADH-quinone oxidoreductase subunit K	ndhK	RASTtk	Yes	Yes	Trait:CytBD
452	104	Predicted gene in trait	NADH-quinone oxidoreductase subunit L	ndhL	RASTtk	Yes	Yes	Trait:CytBD
453	105	Predicted gene in trait	NADH-quinone oxidoreductase subunit M	ndhM	RASTtk	Yes	Yes	Trait:CytBD
454	106	Predicted gene in trait	NADH-quinone oxidoreductase subunit N	ndhN	RASTtk	Yes	Yes	Trait:CytBD
455	107	Predicted gene in trait	Nitrite reductase [NAD(P)H] large subunit	nirB	RASTtk	Yes	Yes	K00362; Trait:AsN
456	108	Predicted gene in trait	Nitrite reductase [NAD(P)H] small subunit	nirD	RASTtk	Yes	Yes	K00363; Trait:AsN
457	109	Predicted gene in trait	Nitrate ABC transporter, nitrate-binding protein	nrtA	RASTtk	Yes	Yes	K15576; Trait:Nrt
458	110	Predicted gene in trait	Nitrate ABC transporter, permease protein	nrtB	RASTtk	Yes	Yes	K15577; Trait:Nrt
459	111	Predicted gene in trait	Nitrate ABC transporter, ATP-binding protein	nrtC	RASTtk	Yes	Yes	K15578; Trait:Nrt
460	112	Predicted gene in trait	Ubiquinol cytochrome C oxidoreductase, iron-sulfur subunit	petA	RASTtk	Yes	Yes	K00411; Trait:Pet
461	113	Predicted gene in trait	Ubiquinol cytochrome C oxidoreductase, cytochrome B subunit	petB	RASTtk	Yes	Yes	K00412; Trait:Pet
462	114	Predicted gene in trait	Ubiquinol cytochrome C oxidoreductase, cytochrome C1 subunit	petC	RASTtk	Yes	Yes	K00413; Trait:Pet
463	115	Predicted gene in trait	Phosphoglycerate kinase	pgk	RASTtk	Yes	Yes	K00927; Trait: Cbb
464	116	Predicted gene in trait	Polyhydroxyalkanoic acid synthase	pha	RASTtk	Yes	No	Trait:Pha
465	117	Predicted gene in trait	Polyphosphate kinase	PHK	RASTtk	Yes	Yes	Trait:PHKandPHX
466	118	Predicted gene in trait	Exopolyphosphatase	PHX	RASTtk	No	Yes	Trait:PHKandPHX
467	119	Predicted gene in trait	Type IV pilus assembly protein B	pilB	RASTtk	Yes	Yes	vs gspE (T2SS); Trait:T4P
468	120	Predicted gene in trait	Type IV pilus assembly protein C	pilC	RASTtk	Yes	Yes	vs gspF (T2SS); Trait:T4P
469	121	Predicted gene in trait	Leader peptidase (prepilin peptidase) / N-methyltransferase	pilD	RASTtk	Yes	Yes	Trait:T4P
470	122	Predicted gene in trait	Type IV pilus assembly protein	pilE	RASTtk	Yes	Yes	vs gspG (T2SS); Trait:T4P
471	123	Predicted gene in trait	Type IV pilus biogenesis protein M	pilM	RASTtk	Yes	Yes	Trait:T4P
472	124	Predicted gene in trait	Type IV pilus biogenesis protein N	pilN	RASTtk	Yes	Yes	Trait:T4P
473	125	Predicted gene in trait	Type IV pilus biogenesis protein O	pilO	RASTtk	Yes	Yes	Trait:T4P
474	126	Predicted gene in trait	Type IV pilus biogenesis protein P	pilP	RASTtk	Yes	Yes	Trait:T4P
475	127	Predicted gene in trait	Type IV pilus biogenesis protein Q	pilQ	RASTtk	Yes	Yes	vs gspD (T2SS); Trait:T4P
476	128	Predicted gene in trait	Twitching motility protein	pilT	RASTtk	Yes	Yes	Trait:T4P
477	129	Predicted gene in trait	Type IV pilus modification protein	pilV	RASTtk	Yes	Yes	Trait:T4P
478	130	Predicted gene in trait	Low-affinity phosphate transporter	pit	RASTtk	No	Yes	Trait:Pit
479	131	Predicted gene in trait	Pyrophosphate-dependent fructose 6-phosphate-1-kinase	PPi-PFK	RASTtk	Yes	Yes	K21071; Trait:Cbb
480	132	Predicted gene in trait	Phosphoribulokinase	prk	RASTtk	Yes	Yes	K00855; Trait:Cbb
481	133	Predicted gene in trait	Phosphate ABC transporter, permease protein	pstA	RASTtk	Yes	Yes	Trait:Pst
482	134	Predicted gene in trait	Phosphate ABC transporter, ATP-binding protein	pstB	RASTtk	Yes	Yes	Trait:Pst
483	135	Predicted gene in trait	Phosphate ABC transporter, permease protein	pstC	RASTtk	Yes	Yes	Trait:Pst
484	136	Predicted gene in trait	Phosphate ABC transporter, substrate-binding protein	pstS	RASTtk	Yes	Yes	Trait:Pst
485	137	Predicted gene in trait	Rhodanese-like protein	rhd	RASTtk	Yes	Yes	Trait:rDsr
486	138	Predicted gene in trait	Pentose-5-phosphate 3-epimerase	rpe	RASTtk	Yes	Yes	K01783; Trait:Cbb
487	139	Predicted gene in trait	Ribose 5-phosphate isomerase	rpiA	RASTtk	Yes	Yes	K01807; Trait:Cbb
488	140	Predicted gene in trait	Sulfate adenylyltransferase, dissimilatory-type	sat	RASTtk	Yes	Yes	K00958; Trait:AprSat
489	141	Predicted gene in trait	Succinate dehydrogenase flavoprotein subunit	sdhA	RASTtk	Yes	Yes	K00239; Trait:TcaC; Trait:CytBD
490	142	Predicted gene in trait	Succinate dehydrogenase iron-sulfur subunit	sdhB	RASTtk	Yes	Yes	K00240; Trait:TcaC; Trait:CytBD
491	143	Predicted gene in trait	Succinate dehydrogenase cytochrome b subunit	sdhC	RASTtk	Yes	Yes	K00241; Trait:TcaC; Trait:CytBD
492	144	Predicted gene in trait	Succinate dehydrogenase membrane anchor subunit	sdhD	RASTtk	Yes	Yes	K00242; Trait:TcaC
493	145	Predicted gene in trait	Sulfur globule protein	sgpCV1or2	RASTtk	Yes	Yes	Trait:Sgp
494	146	Predicted gene in trait	Sulfite dehydrogenase (quinone) subunit A	soeA	Manual identification	Yes	Yes	K21307. Misannotated by RAST as dmsA; Trait:Soe
495	147	Predicted gene in trait	Sulfite dehydrogenase (quinone) subunit B	soeB	Manual identification	Yes	Yes	K21308. Misannotated by RAST as dmsB; Trait:Soe
496	148	Predicted gene in trait	Sulfite dehydrogenase (quinone) subunit C	soeC	Manual identification	Yes	Yes	K21309. Misannotated by RAST as dmsC; Trait:Soe
497	149	Predicted gene in trait	Sulfur oxygenase reductase	sor	RASTtk	No	Yes	K16952; Trait:Sor
498	150	Predicted gene in trait	Sulfur oxidation protein, soxA	soxA	RASTtk	Yes	Yes	K17222; Trait:tSox
499	151	Predicted gene in trait	Sulfur oxidation protein, soxB	soxB	RASTtk	Yes	Yes	K17224; Trait:tSox
500	152	Predicted gene in trait	Sulfur oxidation protein, soxL	soxL	RASTtk	Yes	Yes	Trait:tSox
501	153	Predicted gene in trait	Sulfur oxidation protein, soxX	soxX	RASTtk	Yes	Yes	K17223; Trait:tSox
502	154	Predicted gene in trait	Sulfide:quinone oxidoreductase	sqr	RASTtk	Yes	Yes	K17218; Trait:Sqr
503	155	Predicted gene in trait	2-oxoglutarate dehydrogenase E1 component	sucA	RASTtk	Yes	Yes	K00164; Trait:TcaC
504	156	Predicted gene in trait	2-oxoglutarate dehydrogenase E2 component (dihydrolipoamide succinyltransferase)	sucB	RASTtk	Yes	Yes	K00658; Trait:TcaC
505	157	Predicted gene in trait	Succinyl-CoA synthetase beta subunit	sucC	RASTtk	Yes	Yes	K01903; Trait:TcaC
506	158	Predicted gene in trait	Succinyl-CoA synthetase alpha subunit	sucD	RASTtk	Yes	Yes	K01902; Trait:TcaC
507	159	Predicted gene in trait	Sulfate permease	sulP	RASTtk	No	Yes	K03321; Trait:SupP
508	160	Predicted gene in trait	Transketolase	tkt	RASTtk	Yes	Yes	K00615; Trait:Cbb
509	161	Predicted gene in trait	Outer membrane protein	tolC	RASTtk	No	Yes	Trait:T1SS
510	162	Predicted gene in trait	Triosephosphate isomerase	tpiA	RASTtk	Yes	Yes	K01803; Trait:Cbb
511	163	Predicted gene in trait	Type VI secretion system protein A	tssA	RASTtk	Yes	No	K11902; Trait:T6SS
512	164	Predicted gene in trait	Type VI secretion system protein B	tssB	RASTtk	Yes	No	K11901; Trait:T6SS
513	165	Predicted gene in trait	Type VI secretion system protein C	tssC	RASTtk	Yes	No	K11900; Trait:T6SS
514	166	Predicted gene in trait	Type VI secretion system protein D	tssD	RASTtk	Yes	No	K11903; Trait:T6SS
515	167	Predicted gene in trait	Type VI secretion system protein E	tssE	RASTtk	Yes	No	K11897; Trait:T6SS
516	168	Predicted gene in trait	Type VI secretion system protein F	tssF	RASTtk	Yes	No	K11896; Trait:T6SS
517	169	Predicted gene in trait	Type VI secretion system protein G	tssG	RASTtk	Yes	No	K11895; Trait:T6SS
518	170	Predicted gene in trait	Type VI secretion system protein H	tssH	RASTtk	Yes	No	K11907; Trait:T6SS
519	171	Predicted gene in trait	Type VI secretion system protein I	tssI	RASTtk	Yes	No	K11904; Trait:T6SS
520	172	Predicted gene in trait	Type VI secretion system protein J	tssJ	RASTtk	Yes	No	K11906; Trait:T6SS
521	173	Predicted gene in trait	Type VI secretion system protein K	tssK	RASTtk	Yes	No	K11893; Trait:T6SS
522	174	Predicted gene in trait	Type VI secretion system protein L	tssL	RASTtk	Yes	No	K11892; Trait:T6SS
523	175	Predicted gene in trait	Type VI secretion system protein M	tssM	RASTtk	Yes	No	K11891; Trait:T6SS
524	176	Predicted gene in trait	Thiosulfate sulfurtransferase	tst	RASTtk	No	Yes	Trait:Tst
525	177	Predicted gene in trait	Molybdopterin-synthase adenylyltransferase	tusA	RASTtk	Yes	Yes	Trait:rDsr
526	178	Predicted gene in trait	Urease alpha subunit	ureA	RASTtk	Yes	Yes	K01430; Trait:Ure
527	179	Predicted gene in trait	Urease beta subunit	ureB	RASTtk	Yes	Yes	K01429; Trait:Ure
528	180	Predicted gene in trait	Urease gamma subunit	ureC	RASTtk	Yes	Yes	K01428; Trait:Ure
529	181	Predicted gene in trait	Urea ABC transporter, urea binding protein	urtA	RASTtk	Yes	Yes	K11959; Trait:Urt
530	182	Predicted gene in trait	Urea ABC transporter, permease protein subunit B	urtB	RASTtk	Yes	Yes	K11960; Trait:Urt
531	183	Predicted gene in trait	Urea ABC transporter, permease protein subunit C	urtC	RASTtk	Yes	Yes	K11961; Trait:Urt
532	184	Predicted gene in trait	Urea ABC transporter, ATPase protein subunit D	urtD	RASTtk	Yes	Yes	K11962; Trait:Urt
533	185	Predicted gene in trait	Urea ABC transporter, ATPase protein subunit E	urtE	RASTtk	Yes	Yes	K11963; Trait:Urt
534	186	Predicted gene in trait	Thiosulfate transporter	yeeE	RASTtk	No	Yes	Trait:YeeE

## Sheet: Table S7
Table S7. Functional inference overview
	Thiobius all	Thiobius exclusive	Shared	ODIII6 exclusive	ODIII6 all	Union
Protein coding sequences (CDS)	2486				3452
CDS assigned to orthogroups	2079				3101
CDS assigned to orthogroups (%)	0.836283				0.89832
Orthogroups	1825	416	1409	1082	2491	2907
	1	0.227945	0.772055
			0.565636	0.434364	1
	0.627795	0.143103	0.484692	0.372205	0.856897	1
Metabolic pathways (MetaCyc)	203	16	187	46	233	249
	1	0.0788177	0.921182
			0.802575	0.197425	1
	0.815261	0.064257	0.751004	0.184739	0.935743	1
Metabolic pathways (KEGG modules)	39	1	38	15	53	54
	1	0.025641	0.974359
			0.716981	0.283019	1
	0.722222	0.0185185	0.703704	0.277778	0.981481	1
Relevant functional traits	31	7	24	15	39	46
	1	0.225806	0.774194
			0.615385	0.384615	1
	0.673913	0.152174	0.521739	0.326087	0.847826	1

## Sheet: Table S8
Table S8. COG category attributions
		Thiobius	ODIII6
A	RNA processing and modification	0	1
B	Chromatin structure and dynamics	0	1
C	Energy production and conversion	184	250
D	Cell cycle control and mitosis	41	53
E	Amino acid metabolism and transport	146	169
F	Nucleotide metabolism and transport	62	85
G	Carbohydrate metabolism and transport	77	121
H	Coenzyme metabolism	125	151
I	Lipid metabolism	67	62
J	Translation	179	192
K	Transcription	106	153
L	Replication and repair	146	219
M	Cell wall/membrane/envelop biogenesis	169	230
N	Cell motility	30	107
O	Post-translational modification, protein turnover, chaperone functions	95	159
P	Inorganic ion transport and metabolism	95	194
Q	Secondary structure	56	57
R	General functional prediction only	0	0
S	Function unknown	402	606
T	Signal transduction	51	178
U	Intracellular trafficking and secretion	79	109
V	Defense mechanisms	28	50
W	Extracellular structures	0	0
X	Mobilome: prophages, transposons	0	0
Y	Nuclear structure	0	0
Z	Cytoskeleton	1	0
sum	sum	2139	3147

## Sheet: TableS9
Table S9. Genes attributed to mobile genetic elements in the RASTtk annotations
localID	Organism	Contig	pegID	location	type	notes
1	ThiobiusG43	c1cde	657	extremeOfContig	mobileElementOtherThanPhage	transposase DDE domain involved in transposition of IS1 transposon
2	ThiobiusG43	c1cde	718	interiorOfContig	mobileElementOtherThanPhage
3	ThiobiusG43	c3bc	1380	extremeOfContig	mobileElementOtherThanPhage	huy Y1 endonuclease
4	ThiobiusG43	c3de	1501	interiorOfContig	mobileElementOtherThanPhage	transposase DDE domain DDE_Tnp_1_2
5	ThiobiusG43	c4	1632	interiorOfContig	mobileElementOtherThanPhage	DDE_3 endonuclease
6	ThiobiusG43	c5bcdef	1945	interiorOfContig	mobileElementOtherThanPhage	transposase mut
7	ThiobiusG43	c5gh	1961	extremeOfContig	mobileElementOtherThanPhage
8	ThiobiusG43	C6a	1974	extremeOfContig	phage
9	ThiobiusG43	c6bc	2067	interiorOfContig	phage
10	ThiobiusG43	c6bc	2074	interiorOfContig	mobileElementOtherThanPhage	huy Y1 endonuclease
11	ThiobiusG43	c7bc	2152	extremeOfContig	mobileElementOtherThanPhage
12	ThiobiusG43	c8e	2381	extremeOfContig	mobileElementOtherThanPhage	transposase DDE domain involved in transposition of IS1 transposon
13	ThiobiusG43	c10	10	interiorOfContig	phage
14	ThiobiusG43	c11	176	extremeOfContig	mobileElementOtherThanPhage	Xer recombinase
15	ThiobiusG43	c14a	335	interiorOfContig	mobileElementOtherThanPhage	huy Y1 endonuclease
16	ThiobiusG43	c14b	394	extremeOfContig	mobileElementOtherThanPhage
17	ThiobiusG43	c22	1297	extremeOfContig	mobileElementOtherThanPhage
18	ThiobiusG43	c22	1298	extremeOfContig	mobileElementOtherThanPhage
19	ThiobiusG43	c22	1299	extremeOfContig	mobileElementOtherThanPhage
20	ThiobiusG43	c22	1302	extremeOfContig	mobileElementOtherThanPhage
21	ThiobiusG43	c22	1319	extremeOfContig	mobileElementOtherThanPhage	transposase DDE domain involved in transposition of IS1 transposon
1	ODIII6	c1	1	extremeOfContig	mobileElementOtherThanPhage
2	ODIII6	c1	398	interiorOfContig	mobileElementOtherThanPhage	probable remnant
3	ODIII6	c3	895	extremeOfContig	mobileElementOtherThanPhage	DDE domain containing integrases found in retroviruses and transposons, rve
4	ODIII6	c3	896	extremeOfContig	mobileElementOtherThanPhage	Integrases found in retroviruses and transposons, rve_3
5	ODIII6	c3	897	extremeOfContig	mobileElementOtherThanPhage	DDE_Tnp_1 transposase
6	ODIII6	c3	901	extremeOfContig	phage	Phage integrase
7	ODIII6	c3	931	interiorOfContig	mobileElementOtherThanPhage
8	ODIII6	c3	932	interiorOfContig	mobileElementOtherThanPhage	DEDD_Tnp_IS110 transposase
9	ODIII6	c4	1251	extremeOfContig	mobileElementOtherThanPhage
10	ODIII6	c4	1407	interiorOfContig	mobileElementOtherThanPhage
11	ODIII6	c5	1617	interiorOfContig	mobileElementOtherThanPhage	Integrases found in retroviruses and transposons, rve_3
12	ODIII6	C6	1844	extremeOfContig	mobileElementOtherThanPhage
13	ODIII6	c7	2250	extremeOfContig	mobileElementOtherThanPhage
14	ODIII6	c8	2372	interiorOfContig	mobileElementOtherThanPhage
15	ODIII6	c8	2380	extremeOfContig	mobileElementOtherThanPhage
16	ODIII6	c8	2381	extremeOfContig	mobileElementOtherThanPhage	DDE domain containing integrases found in retroviruses and transposons, rve
17	ODIII6	c8	2384	extremeOfContig	mobileElementOtherThanPhage
18	ODIII6	c8	2385	extremeOfContig	mobileElementOtherThanPhage
19	ODIII6	c9	2388	extremeOfContig	mobileElementOtherThanPhage
20	ODIII6	c9	2526	extremeOfContig	mobileElementOtherThanPhage
21	ODIII6	c10	2527	extremeOfContig	mobileElementOtherThanPhage
22	ODIII6	c10	2645	extremeOfContig	mobileElementOtherThanPhage
23	ODIII6	c11	2750	interiorOfContig	mobileElementOtherThanPhage	DDE domain containing integrases found in retroviruses and transposons, rve
24	ODIII6	c11	2751	interiorOfContig	mobileElementOtherThanPhage
25	ODIII6	c12	2773	interiorOfContig	mobileElementOtherThanPhage	DDE_Tnp_ISL3 transposase
26	ODIII6	c12	2875	extremeOfContig	mobileElementOtherThanPhage	DDE_Tnp_IS66 transposase
27	ODIII6	c13	2932	interiorOfContig	mobileElementOtherThanPhage	DEDD_Tnp_IS110 transposase
28	ODIII6	c13	2974	interiorOfContig	phage
29	ODIII6	c13	2984	extremeOfContig	mobileElementOtherThanPhage	DDE_Tnp_1 transposase
30	ODIII6	c14	2986	extremeOfContig	mobileElementOtherThanPhage
31	ODIII6	c14	2987	extremeOfContig	mobileElementOtherThanPhage
32	ODIII6	c15	3096	interiorOfContig	mobileElementOtherThanPhage	DDE_Tnp_1 transposase
33	ODIII6	c16	3150	extremeOfContig	mobileElementOtherThanPhage	DDE_Tnp_1 transposase
34	ODIII6	c16	3184	interiorOfContig	mobileElementOtherThanPhage	DDE domain containing integrases found in retroviruses and transposons, rve
35	ODIII6	c16	3186	interiorOfContig	mobileElementOtherThanPhage
36	ODIII6	c16	3187	interiorOfContig	mobileElementOtherThanPhage	DDE_Tnp_IS66 transposase
37	ODIII6	c16	3190	interiorOfContig	mobileElementOtherThanPhage
38	ODIII6	c16	3196	extremeOfContig	mobileElementOtherThanPhage	DDE_Tnp_1 transposase
39	ODIII6	c16	3198	extremeOfContig	mobileElementOtherThanPhage	DDE domain containing integrases found in retroviruses and transposons, rve
40	ODIII6	c17	3199	extremeOfContig	mobileElementOtherThanPhage
41	ODIII6	c17	3214	interiorOfContig	mobileElementOtherThanPhage
42	ODIII6	c17	3216	interiorOfContig	mobileElementOtherThanPhage
43	ODIII6	c17	3240	extremeOfContig	mobileElementOtherThanPhage
44	ODIII6	c18	3281	extremeOfContig	mobileElementOtherThanPhage
45	ODIII6	c18	3295	interiorOfContig	mobileElementOtherThanPhage
46	ODIII6	c18	3296	interiorOfContig	mobileElementOtherThanPhage	DDE_Tnp_IS66 transposase
47	ODIII6	c18	3327	extremeOfContig	mobileElementOtherThanPhage	DDE_Tnp_ISL3 transposase
48	ODIII6	c19	3241	extremeOfContig	mobileElementOtherThanPhage	DDE domain containing integrases found in retroviruses and transposons, rve
49	ODIII6	c19	3254	interiorOfContig	mobileElementOtherThanPhage	DDE_Tnp_1 transposase
50	ODIII6	c19	3255	interiorOfContig	mobileElementOtherThanPhage	DDE_Tnp_ISL3 transposase
51	ODIII6	c19	3269	interiorOfContig	mobileElementOtherThanPhage	DDE_Tnp_ISL3 transposase
52	ODIII6	c19	3275	interiorOfContig	mobileElementOtherThanPhage	DDE_Tnp_IS66 transposase
53	ODIII6	c19	3276	interiorOfContig	mobileElementOtherThanPhage	DDE_Tnp_1 transposase
54	ODIII6	c19	3280	interiorOfContig	mobileElementOtherThanPhage
55	ODIII6	c20	3368	extremeOfContig	mobileElementOtherThanPhage
56	ODIII6	c21	3369	extremeOfContig	mobileElementOtherThanPhage
57	ODIII6	c22	3388	extremeOfContig	mobileElementOtherThanPhage
58	ODIII6	c23	3431	extremeOfContig	mobileElementOtherThanPhage	Integrases found in retroviruses and transposons, rve_3
59	ODIII6	c24	3432	extremeOfContig	mobileElementOtherThanPhage
60	ODIII6	c25	3452	extremeOfContig	mobileElementOtherThanPhage
